# Supplementary material for: Proteomic Phenotyping of Stimulated Müller Cells Uncovers Profound Pro-Inflammatory Signaling and Antigen-Presenting Capacity
Source: Front Pharmacol. 2021 Oct 29;12:771571. doi: 10.3389/fphar.2021.771571 (PMC8585775; doi:10.3389/fphar.2021.771571)
Supplement: Supplementary file 2 [file DataSheet2.xlsx]

## Sheet: Suppl_Table 1_MIO-M1_Secretome
Protein FDR Confidence: Combined	Accession	# Unique Peptides	Gene Symbol	Description	Abundance Ratio: (IFNy) / (ctrl)	Abundance Ratio: (IL-10) / (ctrl)	Abundance Ratio: (IL-4) / (ctrl)	Abundance Ratio: (IL-6) / (ctrl)	Abundance Ratio: (TGFb1) / (ctrl)	Abundance Ratio: (TGFb2) / (ctrl)	Abundance Ratio: (TGFb3) / (ctrl)	Abundance Ratio: (TNFa) / (ctrl)	Abundance Ratio: (VEGF) / (ctrl)	Abundance Ratio P-Value: (IFNy) / (ctrl)	Abundance Ratio P-Value: (IL-10) / (ctrl)	Abundance Ratio P-Value: (IL-4) / (ctrl)	Abundance Ratio P-Value: (IL-6) / (ctrl)	Abundance Ratio P-Value: (TGFb1) / (ctrl)	Abundance Ratio P-Value: (TGFb2) / (ctrl)	Abundance Ratio P-Value: (TGFb3) / (ctrl)	Abundance Ratio P-Value: (TNFa) / (ctrl)	Abundance Ratio P-Value: (VEGF) / (ctrl)	Abundance Ratio Adj. P-Value: (IFNy) / (ctrl)	Abundance Ratio Adj. P-Value: (IL-10) / (ctrl)	Abundance Ratio Adj. P-Value: (IL-4) / (ctrl)	Abundance Ratio Adj. P-Value: (IL-6) / (ctrl)	Abundance Ratio Adj. P-Value: (TGFb1) / (ctrl)	Abundance Ratio Adj. P-Value: (TGFb2) / (ctrl)	Abundance Ratio Adj. P-Value: (TGFb3) / (ctrl)	Abundance Ratio Adj. P-Value: (TNFa) / (ctrl)	Abundance Ratio Adj. P-Value: (VEGF) / (ctrl)	Abundances (Normalized): F31: Sample, ctrl	Abundances (Normalized): F33: Sample, ctrl	Abundances (Normalized): F34: Sample, IFNy	Abundances (Normalized): F35: Sample, IFNy	Abundances (Normalized): F36: Sample, IFNy	Abundances (Normalized): F37: Sample, IL-10	Abundances (Normalized): F38: Sample, IL-10	Abundances (Normalized): F39: Sample, IL-10	Abundances (Normalized): F40: Sample, IL-4	Abundances (Normalized): F41: Sample, IL-4	Abundances (Normalized): F42: Sample, IL-4	Abundances (Normalized): F43: Sample, IL-6	Abundances (Normalized): F44: Sample, IL-6	Abundances (Normalized): F45: Sample, IL-6	Abundances (Normalized): F46: Sample, TGFb1	Abundances (Normalized): F47: Sample, TGFb1	Abundances (Normalized): F48: Sample, TGFb1	Abundances (Normalized): F49: Sample, TGFb2
High	P01023	35	A2M	Alpha-2-macroglobulin OS=Homo sapiens OX=9606 GN=A2M PE=1 SV=3	7.303	1.065	0.953	2.063	1.176	1.051	1.187	1.038	1.075	1e-17	0.535271	0.745753	6.38243e-09	0.0220187	0.0509948	0.0388356	0.418123	0.195099	2.20748e-16	0.914072	0.939739	1.68883e-07	0.142066	0.269234	0.224069	0.89743	0.683967	1.02014e+07	1.21266e+07	4.97777e+07	4.43778e+07	6.03092e+07	1.23405e+07	1.49026e+07	1.43568e+07	1.34029e+07	1.37342e+07	1.22963e+07	1.81444e+07	2.05746e+07	1.91284e+07	1.30028e+07	1.17218e+07	1.26513e+07	1.05299e+07
High	Q13685	1	AAMP	Angio-associated migratory cell protein OS=Homo sapiens OX=9606 GN=AAMP PE=1 SV=2	0.905	1.307	1.167	1.128	0.921	0.95	0.951	1.346	1.043	0.826936	0.0586873	0.196809	0.190441	0.331864	0.162943	0.323143	0.0444665	0.247004	0.987998	0.393973	0.60692	0.620983	0.800338	0.598049	0.82871	0.292458	0.740359	120929	118611	81771.1	116472	108415	156554	173637	132318	127674	139708	162427	135080	153248	70812.8		98084.5	123988	85639.3
High	P49588	27	AARS	Alanine--tRNA ligase, cytoplasmic OS=Homo sapiens OX=9606 GN=AARS1 PE=1 SV=2	0.92	1.018	1.017	0.871	0.711	0.702	0.751	0.933	0.873	0.943507	0.797946	0.822047	0.802413	0.650188	0.782794	0.875766	0.750196	0.744784	0.998963	0.97396	0.960032	0.972178	0.935987	0.994908	0.99922	0.975477	0.978936	1.64769e+07	1.77052e+07	1.51664e+07	1.76074e+07	1.48165e+07	1.7721e+07	1.88573e+07	1.57192e+07	1.81817e+07	1.69162e+07	1.72741e+07	1.3573e+07	1.46234e+07	1.57889e+07	1.07726e+07	1.20494e+07	1.27727e+07	1.05225e+07
High	Q9NRN7	2	AASDHPPT	L-aminoadipate-semialdehyde dehydrogenase-phosphopantetheinyl transferase OS=Homo sapiens OX=9606 GN=AASDHPPT PE=1 SV=2	0.926	1.029	1.041	0.865	0.739	0.785	1.008	0.851	0.765	0.811113	0.512558	0.583835	0.956032	0.991	0.73026	0.203645	0.914719	0.772354	0.980573	0.913669	0.899855	0.997788	0.999837	0.994908	0.673362	0.994225	0.982507	588658	252457	224190	243620	310503	405580	276320	259719	408470	278763	539083	411968	218478	229488	190713	186477	410658	289761
Medium	O95255	1	ABCC6	Multidrug resistance-associated protein 6 OS=Homo sapiens OX=9606 GN=ABCC6 PE=1 SV=2	0.807	1.107	1.008	0.864	0.74	0.697	0.816	0.747	0.776	0.460394	0.254933	0.761903	0.924948	0.998892	0.757227	0.805641	0.477821	0.825787	0.881955	0.75445	0.946143	0.991581	0.999837	0.994908	0.99922	0.916605	0.982507	524220	479011	406820	431233	379108	548481	586459	525141	529366	482356	503141	425198	447559	418845	410396	351821	357265	329104
High	P61221	2	ABCE1	ATP-binding cassette sub-family E member 1 OS=Homo sapiens OX=9606 GN=ABCE1 PE=1 SV=1	0.966	0.993	1.05	0.948	0.668	0.591	0.756	1.02	0.756	0.556653	0.738812	0.560556	0.635137	0.607488	0.223611	0.904015	0.465155	0.73084	0.912927	0.954807	0.893606	0.922375	0.921374	0.698463	0.99922	0.908867	0.978217	699000	648274	652439	700343	631714	738537	639881	105789	747749	695101	593658	106210	735545	566973	77035.4	82926.1	87927.2	648972
High	Q8NE71	1	ABCF1	ATP-binding cassette sub-family F member 1 OS=Homo sapiens OX=9606 GN=ABCF1 PE=1 SV=2	1.093	1.295	1.272	0.01	1.515	0.644	0.886	0.9	1.136	0.250462	0.0779562	0.0782518	1e-17	0.00240235	0.456448	0.516365	0.879758	0.119685	0.678429	0.47284	0.375918	3.05844e-16	0.0210318	0.908371	0.962156	0.98553	0.537325	104177	98329.3	110649			200623		85621.5	128763	141359	85179.3						153312
High	Q9NUJ1	1	ABHD10	Mycophenolic acid acyl-glucuronide esterase, mitochondrial OS=Homo sapiens OX=9606 GN=ABHD10 PE=1 SV=1	0.445	0.785	0.895	0.649	0.453	0.674	0.573	1.48	0.771	0.00165574	0.483156	0.800938	0.211786	0.0722209	0.617096	0.143132	0.0143423	0.802505	0.0158978	0.89508	0.95439	0.656259	0.333498	0.977406	0.555642	0.124265	0.982507		81388.8		36207				63928.7	71061.8	74713.8				52859.3		57269.7	23696
High	Q96IU4	1	ABHD14B	Protein ABHD14B OS=Homo sapiens OX=9606 GN=ABHD14B PE=1 SV=1	1.52	1.354	0.997	0.866	0.995	0.955	0.983	0.943	0.862	6.29608e-05	0.0147926	0.828228	0.932489	0.111635	0.154639	0.250705	0.714386	0.788363	0.000808225	0.156586	0.960032	0.991581	0.445595	0.579869	0.75628	0.975477	0.982507	606890	665927	665995	662067	586498	589259	694822	517990	681649	535412	625459	680018	386003	526601	472044	521326	724109	628856
High	Q8IZP0	2	ABI1	Abl interactor 1 OS=Homo sapiens OX=9606 GN=ABI1 PE=1 SV=4	0.85	0.832	0.945	0.787	0.696	0.598	0.566	0.782	0.74	0.760935	0.473091	0.888709	0.545453	0.774346	0.246796	0.126859	0.615928	0.657161	0.973143	0.887897	0.972206	0.911842	0.963399	0.727987	0.515529	0.971727	0.968328	388371	384654	333553	349248	325290	320945	318909	312486	376754	301360	368673	316026	259812	317575	266454	270272	263354	229449
High	Q7Z7G0	12	ABI3BP	Target of Nesh-SH3 OS=Homo sapiens OX=9606 GN=ABI3BP PE=1 SV=1	0.93	1.014	0.848	1.129	0.854	0.809	0.802	0.913	0.912	0.865272	0.825692	0.189787	0.116199	0.583981	0.612693	0.86791	0.82705	0.59413	0.990849	0.979387	0.599167	0.480086	0.921374	0.975315	0.99922	0.98417	0.952955	1.38627e+07	1.44701e+07	1.30835e+07	1.24331e+07	1.6429e+07	1.38779e+07	1.32689e+07	1.66944e+07	1.23761e+07	1.35518e+07	9.51105e+06	1.55847e+07	1.6349e+07	1.44884e+07	1.37939e+07	1.09522e+07	1.13951e+07	1.0579e+07
High	Q12979	1	ABR	Active breakpoint cluster region-related protein OS=Homo sapiens OX=9606 GN=ABR PE=1 SV=2	1.241	1.247	1.45	1.831	1.336	1.421	1.354	0.01	0.01	0.0712683	0.104163	0.00850772	8.48649e-05	0.0100523	0.000301198	0.00684268	1e-17	1e-17	0.33137	0.540405	0.0692393	0.00166547	0.0732915	0.00313139	0.0560007	2.73023e-16	2.86341e-16	172520		214083	163594	264679	215081	258629	201045	332882	250125	239801	309250	330676	315866	276868		192014	245590
High	Q9P1F3	1	ABRACL	Costars family protein ABRACL OS=Homo sapiens OX=9606 GN=ABRACL PE=1 SV=1	1.158	1.539	1.609	2.19	2.126	1.683	2.278	2.363	4.18	0.172095	0.0104812	0.00285715	2.86135e-05	1.3747e-05	5.52411e-06	1.71467e-07	4.03494e-06	2.39808e-14	0.557612	0.126044	0.0273171	0.000623932	0.000171292	6.93452e-05	2.62434e-06	6.81585e-05	6.18758e-13	116897	39232.3	20045.7	70095.7	135033	145820	84691.8	130394	120802	69257	147332	122350	139649	139522	166166	158977	236869	128626
High	P09110	1	ACAA1	3-ketoacyl-CoA thiolase, peroxisomal OS=Homo sapiens OX=9606 GN=ACAA1 PE=1 SV=2	0.776	0.722	0.744	0.728	0.561	0.598	0.675	0.724	0.592	0.504336	0.231853	0.173391	0.371973	0.301006	0.245959	0.50072	0.394085	0.137024	0.903324	0.725895	0.584264	0.823805	0.770216	0.726816	0.95581	0.885281	0.574988	115414	220486	125944	130151	117598	101640	121746	130456	100456	96061	146827	119915	95035	141721	73556.1	84852.3	109009	98502.9
High	P42765	5	ACAA2	3-ketoacyl-CoA thiolase, mitochondrial OS=Homo sapiens OX=9606 GN=ACAA2 PE=1 SV=2	0.779	0.856	0.833	0.816	0.677	0.593	0.689	0.683	0.592	0.224642	0.459938	0.157705	0.63588	0.587765	0.230614	0.566236	0.261324	0.137135	0.655078	0.882615	0.556105	0.922375	0.921374	0.71127	0.963138	0.776511	0.574988	889558	1.95096e+06	654904	1.06146e+06	1.50331e+06	847809	1.17123e+06	1.49143e+06	1.03969e+06	1.66423e+06	1.55724e+06	933150	1.39815e+06	1.41961e+06	795309	924448	1.00538e+06	463745
High	P16112	16	ACAN	Aggrecan core protein OS=Homo sapiens OX=9606 GN=ACAN PE=1 SV=3	1.134	1.468	1.225	1.336	1.633	1.263	1.364	0.998	1.339	0.0465742	0.00138209	0.0702984	0.00585577	4.45523e-05	0.00306168	0.00616958	0.529991	0.0203231	0.243646	0.0221986	0.355574	0.0699884	0.000527239	0.0257137	0.0512032	0.943234	0.161816	5.66448e+06	6.04765e+06	6.4602e+06	5.82498e+06	8.1999e+06	9.52808e+06	9.12103e+06	6.77617e+06	7.80586e+06	9.25778e+06	5.3584e+06	6.60694e+06	9.30232e+06	8.4258e+06	9.25239e+06	1.02581e+07	9.65134e+06	6.82771e+06
High	P24752	2	ACAT1	Acetyl-CoA acetyltransferase, mitochondrial OS=Homo sapiens OX=9606 GN=ACAT1 PE=1 SV=1	0.688	0.636	0.752	0.505	0.567	0.544	0.581	0.749	0.6	0.0565871	0.0104228	0.0752955	0.00149096	0.174121	0.0938736	0.160423	0.486293	0.156271	0.283777	0.125987	0.372048	0.0228001	0.59245	0.416432	0.600187	0.922308	0.617745	320696	772515	219493	434634	550267	257167	464298	432706	314063	493755	494304	188239	314028	396283	58697	293479	363385	201631
High	Q9BWD1	6	ACAT2	Acetyl-CoA acetyltransferase, cytosolic OS=Homo sapiens OX=9606 GN=ACAT2 PE=1 SV=2	0.792	0.81	0.827	0.741	0.608	0.671	0.743	0.736	0.733	0.195574	0.11395	0.127095	0.167262	0.190406	0.604854	0.834675	0.437595	0.623918	0.602486	0.560197	0.504943	0.578419	0.618491	0.972292	0.99922	0.903157	0.953783	6.62756e+06	7.2779e+06	5.0669e+06	6.17667e+06	4.88866e+06	5.63226e+06	5.98491e+06	5.54391e+06	6.00024e+06	5.70313e+06	5.87588e+06	5.1995e+06	4.34919e+06	5.28338e+06	4.58376e+06	4.34016e+06	4.51542e+06	3.85415e+06
High	Q9H3P7	2	ACBD3	Golgi resident protein GCP60 OS=Homo sapiens OX=9606 GN=ACBD3 PE=1 SV=4	0.682	0.77	0.653	0.773	0.447	0.356	0.432	0.657	0.686	0.231479	0.407606	0.0405769	0.580074	0.0571992	6.10807e-05	0.00460301	0.192938	0.425508	0.662731	0.847578	0.237997	0.920504	0.288446	0.00070662	0.0391671	0.677412	0.91075	150430	118553	37619.5	101852	103491	126229	106237	70399.2	58765.9	160255	87241.6	86737.8	129050	96772.7	55092.8	50866.6	90454.8	52830.1
High	P53396	24	ACLY	ATP-citrate synthase OS=Homo sapiens OX=9606 GN=ACLY PE=1 SV=3	1.014	1.095	1.175	0.98	0.827	0.752	0.769	0.91	0.821	0.341873	0.398979	0.145414	0.562036	0.712955	0.913473	0.970406	0.841542	0.966165	0.77624	0.842032	0.536073	0.915349	0.948746	0.994908	0.99922	0.98417	0.999814	1.54903e+07	1.98733e+07	8.62408e+07	3.01014e+07	2.73318e+07	5.25997e+07	3.41706e+07	6.65508e+07	3.22872e+07	4.38982e+07	7.78078e+07	2.3639e+07	3.79418e+07	2.56067e+07	1.68669e+07	5.20478e+07	4.14713e+07	6.25885e+07
High	P21399	2	ACO1	Cytoplasmic aconitate hydratase OS=Homo sapiens OX=9606 GN=ACO1 PE=1 SV=3	0.826	0.908	0.941	1.082	0.834	0.749	0.964	0.973	0.774	0.538442	0.746008	0.769741	0.175057	0.499806	0.930965	0.290069	0.609236	0.817118	0.91038	0.958045	0.946373	0.588654	0.887807	0.995659	0.79539	0.971727	0.982507	898179	656945	722918	597545	648706	815291	796921	609329	812158	693829	790531	1.0347e+06	800729	784824	802572	509013	319402	617409
High	O00154	9	ACOT7	Cytosolic acyl coenzyme A thioester hydrolase OS=Homo sapiens OX=9606 GN=ACOT7 PE=1 SV=3	0.933	0.909	1.005	0.844	0.73	0.731	0.764	0.916	0.763	0.766288	0.572817	0.901108	0.641172	0.779804	0.962751	0.940961	0.816416	0.765362	0.973143	0.919695	0.977585	0.924654	0.963665	0.996052	0.99922	0.98417	0.982507	5.02765e+06	4.90908e+06	4.42313e+06	5.51235e+06	4.021e+06	4.25701e+06	5.08184e+06	4.1795e+06	4.96695e+06	4.38704e+06	6.18159e+06	4.65269e+06	3.5094e+06	4.23361e+06	2.98662e+06	3.41688e+06	3.99922e+06	2.90368e+06
High	P24666	2	ACP1	Low molecular weight phosphotyrosine protein phosphatase OS=Homo sapiens OX=9606 GN=ACP1 PE=1 SV=3	0.644	0.932	0.837	0.735	0.765	0.72	0.69	0.691	0.804	0.00917052	0.904701	0.272761	0.279993	0.848386	0.893285	0.571462	0.285205	0.956862	0.0729319	0.98408	0.702148	0.741317	0.97464	0.994908	0.963138	0.806454	0.999814	853011	668108	404163	587151	340158	885782	701941	453892	724452	474804	560585	496743	465133	592926	314018	541470	637203	533323
Medium	Q6NUN0	1	ACSM5	Acyl-coenzyme A synthetase ACSM5, mitochondrial OS=Homo sapiens OX=9606 GN=ACSM5 PE=1 SV=2	0.835	1.061	0.867	0.799	0.755	0.785	0.814	0.977	1.052	0.626165	0.390852	0.457109	0.591393	0.917151	0.729175	0.814544	0.595573	0.230776	0.933592	0.84084	0.860052	0.920895	0.998101	0.994908	0.99922	0.966196	0.718487	462739	515039	377246	402791	440538	464116	545358	548000	401089	446190	426397	371386	410186	380828	351801	347295	405750	324617
High	P60709	1	ACTB	Actin, cytoplasmic 1 OS=Homo sapiens OX=9606 GN=ACTB PE=1 SV=1	0.972	0.83	1.028	0.902	0.716	0.739	0.779	1.196	0.848	0.572774	0.166543	0.751587	0.996518	0.676226	0.993856	0.982634	0.14351	0.848933	0.912927	0.63036	0.939784	0.999042	0.947409	0.998167	0.99922	0.586019	0.985678	2.25966e+07	2.37304e+07	2.03622e+07	2.86097e+07	1.92766e+07	1.97104e+07	1.86039e+07	1.95116e+07	2.40505e+07	2.12005e+07	2.81673e+07	2.24865e+07	1.4079e+07	2.24638e+07	1.51641e+07	1.7686e+07	1.96474e+07	1.2811e+07
High	Q562R1	2	ACTBL2	Beta-actin-like protein 2 OS=Homo sapiens OX=9606 GN=ACTBL2 PE=1 SV=2	0.901	0.881	1.169	0.941	0.859	0.877	0.957	0.769	0.81	0.906397	0.365988	0.158521	0.76948	0.565866	0.340444	0.308288	0.564952	0.980693	0.99827	0.835535	0.55648	0.968065	0.921374	0.830867	0.809171	0.960541	0.999814	2.15257e+08	2.29191e+08	1.93162e+08	2.30195e+08	1.94638e+08	1.86074e+08	1.93529e+08	1.81113e+08	2.35301e+08	1.82024e+08	2.23116e+08	2.07933e+08	1.69686e+08	1.92568e+08	1.51489e+08	1.48191e+08	1.68745e+08	1.5202e+08
High	P68032	6	ACTC1	Actin, alpha cardiac muscle 1 OS=Homo sapiens OX=9606 GN=ACTC1 PE=1 SV=1	1.181	0.925	1.209	0.88	0.808	0.852	0.897	1.046	0.936	0.0197635	0.604285	0.0892432	0.859921	0.808953	0.428654	0.478891	0.398513	0.514363	0.130395	0.920437	0.402225	0.983727	0.966671	0.897446	0.950254	0.885491	0.94596	4.73424e+07	6.08948e+07	7.91123e+07	7.59257e+07	4.43985e+07	5.3697e+07	7.83464e+07	4.07464e+07	6.55638e+07	5.97821e+07	7.33315e+07	3.64591e+07	5.20834e+07	4.02958e+07	3.10818e+07	4.81002e+07	3.56763e+07	4.4961e+07
High	P63261	1	ACTG1	Actin, cytoplasmic 2 OS=Homo sapiens OX=9606 GN=ACTG1 PE=1 SV=1	0.903	0.844	1.125	0.829	0.687	0.709	0.801	1.31	1.056	0.92403	0.211909	0.278402	0.553221	0.523218	0.828925	0.87583	0.059321	0.224963	0.99827	0.705564	0.707895	0.911842	0.899634	0.994908	0.99922	0.343068	0.717681	3.23545e+07	3.22313e+07	2.39519e+07	3.47935e+07	2.4416e+07	2.82944e+07	2.60566e+07	2.4701e+07	3.64122e+07	2.9283e+07	3.7333e+07	2.92039e+07	2.19884e+07	2.65217e+07	2.03551e+07	2.27565e+07	2.76145e+07	1.81582e+07
High	O96019	7	ACTL6A	Actin-like protein 6A OS=Homo sapiens OX=9606 GN=ACTL6A PE=1 SV=1	0.903	0.858	0.969	0.843	0.688	0.711	0.757	0.955	0.857	0.993874	0.321817	0.857276	0.66088	0.601221	0.837652	0.908614	0.670675	0.81092	0.998963	0.796056	0.965887	0.934328	0.921374	0.994908	0.99922	0.973412	0.982507	4.32401e+06	3.66045e+06	3.78661e+06	4.01047e+06	3.05764e+06	4.09468e+06	3.80246e+06	3.69369e+06	3.71381e+06	4.1383e+06	4.17416e+06	3.87398e+06	3.043e+06	3.82069e+06	2.74574e+06	2.59275e+06	3.18777e+06	2.72545e+06
High	P12814	27	ACTN1	Alpha-actinin-1 OS=Homo sapiens OX=9606 GN=ACTN1 PE=1 SV=2	0.99	0.991	1.093	0.998	0.864	0.792	0.906	1.124	1.009	0.461708	0.965868	0.399847	0.477868	0.542759	0.693233	0.449545	0.239926	0.316781	0.882339	0.991684	0.831257	0.881625	0.911686	0.987345	0.92864	0.741244	0.817821	6.8639e+07	6.68469e+07	6.57029e+07	7.24661e+07	6.57857e+07	7.02284e+07	7.67904e+07	6.55057e+07	7.82492e+07	7.4177e+07	7.95368e+07	7.54481e+07	6.72404e+07	7.17566e+07	5.75256e+07	6.52316e+07	6.86101e+07	5.20141e+07
High	P35609	1	ACTN2	Alpha-actinin-2 OS=Homo sapiens OX=9606 GN=ACTN2 PE=1 SV=1	0.894	0.893	0.78	0.812	0.946	0.92	1.083	1.443	1.399	0.919342	0.648365	0.0455442	0.598008	0.0713658	0.223363	0.104932	0.019816	0.0116	0.99827	0.928237	0.260633	0.922375	0.333498	0.698463	0.465774	0.159343	0.102394	2.29339e+06	1.90687e+06	1.59869e+06	2.00433e+06	2.09553e+06	1.98386e+06	1.7597e+06	1.87257e+06	1.60374e+06	1.65747e+06	1.62634e+06	2.20328e+06	1.69106e+06	1.41888e+06	1.56335e+06	2.40475e+06	1.97772e+06	1.69714e+06
High	O43707	36	ACTN4	Alpha-actinin-4 OS=Homo sapiens OX=9606 GN=ACTN4 PE=1 SV=2	0.968	1.002	1.047	1.022	0.945	0.807	0.897	1.012	0.982	0.594911	0.900258	0.632229	0.380609	0.27258	0.620953	0.480264	0.488407	0.382014	0.916355	0.984054	0.91444	0.825744	0.738352	0.980233	0.950254	0.923334	0.872538	4.44234e+08	4.02778e+08	3.78589e+08	4.20349e+08	4.11245e+08	3.8775e+08	4.23636e+08	3.89152e+08	4.51983e+08	4.04132e+08	4.12876e+08	4.77532e+08	4.15314e+08	4.34703e+08	4.12196e+08	3.6266e+08	3.56261e+08	3.08988e+08
Medium	Q9NZ32	1	ACTR10	Actin-related protein 10 OS=Homo sapiens OX=9606 GN=ACTR10 PE=1 SV=1	0.723	0.736	0.631	0.795	0.584	0.624	0.01	0.761	0.652	0.352945	0.287374	0.0220938	0.659431	0.387532	0.357255	1e-17	0.530801	0.301758	0.786978	0.774731	0.159891	0.934328	0.836403	0.847005	2.38081e-16	0.943234	0.804047	162368	138877	111019	104644	112546	113375	122800	99375.4	87502.7	102556	98663.2		135536	105035		59757.7	128835
High	P61163	4	ACTR1A	Alpha-centractin OS=Homo sapiens OX=9606 GN=ACTR1A PE=1 SV=1	0.905	0.894	0.991	0.915	0.679	0.727	0.735	0.912	0.853	0.995116	0.653856	0.975334	0.730612	0.577607	0.937714	0.793526	0.831236	0.826023	0.998963	0.929384	0.992828	0.955465	0.921374	0.996052	0.99922	0.98417	0.982507	2.29258e+06	1.9919e+06	1.85861e+06	2.23598e+06	1.77606e+06	1.96547e+06	1.86385e+06	1.7077e+06	2.33377e+06	1.87417e+06	2.09174e+06	2.01816e+06	1.69726e+06	2.02026e+06	1.53383e+06	1.37954e+06	1.41825e+06	1.35521e+06
High	P61160	8	ACTR2	Actin-related protein 2 OS=Homo sapiens OX=9606 GN=ACTR2 PE=1 SV=1	0.901	0.987	1.085	0.898	0.67	0.682	0.781	0.748	0.726	0.934167	0.992032	0.435526	0.974883	0.434293	0.668062	0.972797	0.482437	0.595125	0.99827	0.997597	0.854698	0.997788	0.862705	0.987236	0.99922	0.920193	0.952955	5.83481e+06	6.58977e+06	5.57267e+06	6.02209e+06	5.19199e+06	6.63344e+06	7.1543e+06	5.90425e+06	6.64458e+06	7.02331e+06	7.1785e+06	5.65704e+06	5.27474e+06	6.11888e+06	3.67052e+06	4.22743e+06	3.85993e+06	3.65716e+06
High	P61158	13	ACTR3	Actin-related protein 3 OS=Homo sapiens OX=9606 GN=ACTR3 PE=1 SV=3	0.919	0.997	1.063	0.901	0.697	0.689	0.752	0.839	0.772	0.951631	0.931059	0.547424	0.991407	0.571099	0.704768	0.883028	0.861268	0.80444	0.998963	0.987785	0.883169	0.997788	0.921374	0.988854	0.99922	0.98417	0.982507	2.01662e+07	2.02731e+07	1.79893e+07	2.00725e+07	1.84433e+07	1.93308e+07	2.10239e+07	1.88331e+07	2.12312e+07	2.09624e+07	2.25312e+07	1.90736e+07	1.76808e+07	1.87585e+07	1.51134e+07	1.37828e+07	1.4614e+07	1.17313e+07
High	O14672	1	ADAM10	Disintegrin and metalloproteinase domain-containing protein 10 OS=Homo sapiens OX=9606 GN=ADAM10 PE=1 SV=1	0.832	0.916	0.793	0.995	0.923	0.89	0.839	0.948	0.831	0.765826	0.985408	0.320028	0.492444	0.317858	0.30184	0.704021	0.697108	0.92076	0.973143	0.997597	0.748968	0.894145	0.791519	0.795025	0.985053	0.973517	0.999814	140466	179474	109230	125034	185763	142401	140178	150993	137977	146769	92573.9	151086	164200	165255	158393	141808	135493	135681
High	Q9H013	2	ADAM19	Disintegrin and metalloproteinase domain-containing protein 19 OS=Homo sapiens OX=9606 GN=ADAM19 PE=1 SV=3	0.985	0.806	0.944	1.064	2.222	2.15	2.087	0.578	1.309	0.526517	0.55241	0.966944	0.301513	2.17364e-07	3.78918e-09	1.57448e-06	0.0582438	0.0267836	0.906804	0.914303	0.991428	0.750094	3.10238e-06	6.16083e-08	2.24912e-05	0.342408	0.195304	165289	98554.8	90842.3	71672.8		104038		41916.8	92995.6		73410.2		91512.7	195185	390408	463641	378176	312644
High	Q13443	3	ADAM9	Disintegrin and metalloproteinase domain-containing protein 9 OS=Homo sapiens OX=9606 GN=ADAM9 PE=1 SV=1	0.926	1.424	1.034	1.098	1.392	1.124	1.465	1.155	1.626	0.838993	0.00283213	0.695957	0.0841972	2.26889e-05	0.020311	0.00202435	0.192094	0.00125625	0.987998	0.0412507	0.92952	0.411472	0.000271231	0.129551	0.0189668	0.677412	0.0156619	2.72103e+06	1.94276e+06	1.88026e+06	2.00569e+06	1.94692e+06	3.79162e+06	3.21134e+06	2.50122e+06	2.5621e+06	2.36286e+06	1.63117e+06	2.98765e+06	2.35011e+06	2.2461e+06	1.87486e+06	3.17204e+06	4.0624e+06	2.34068e+06
Medium	P58397	1	ADAMTS12	A disintegrin and metalloproteinase with thrombospondin motifs 12 OS=Homo sapiens OX=9606 GN=ADAMTS12 PE=1 SV=2
Medium	Q8N6G6	1	ADAMTSL1	ADAMTS-like protein 1 OS=Homo sapiens OX=9606 GN=ADAMTSL1 PE=1 SV=4	0.841	0.81	0.799	0.932	0.841	0.752	0.806	0.636	0.759	0.873514	0.570304	0.36837	0.730423	0.54275	0.9162	0.849477	0.145725	0.745191	0.993202	0.919695	0.791239	0.955465	0.911686	0.994908	0.99922	0.591976	0.978936	144600	108808	92216.3	120579	119160	89281	115621	115337	86102.7	116732	97144.6	108820	125595	116286	140071	93433	89718	91445.6
High	P11766	4	ADH5	Alcohol dehydrogenase class-3 OS=Homo sapiens OX=9606 GN=ADH5 PE=1 SV=4	0.871	0.984	0.969	0.839	0.758	0.861	0.926	0.908	0.871	0.739246	0.827534	0.879079	0.765694	0.849664	0.392932	0.389261	0.84901	0.752697	0.972892	0.979589	0.968414	0.966965	0.97464	0.868277	0.894727	0.98417	0.982507	2.08429e+06	2.17929e+06	1.8106e+06	2.0165e+06	1.78951e+06	2.07773e+06	2.0895e+06	2.03886e+06	2.00757e+06	2.10562e+06	2.21179e+06	1.84992e+06	1.73152e+06	1.87964e+06	1.46459e+06	1.59358e+06	1.68836e+06	1.3606e+06
High	Q9BV57	1	ADI1	1,2-dihydroxy-3-keto-5-methylthiopentene dioxygenase OS=Homo sapiens OX=9606 GN=ADI1 PE=1 SV=1	1.092	1.04	0.756	1.019	0.773	0.636	0.46	0.842	0.907	0.206564	0.469781	0.141098	0.383127	0.818736	0.412854	0.0113614	0.875838	0.61468	0.62151	0.886508	0.531799	0.826041	0.967283	0.888226	0.0872278	0.98417	0.952955	350462	298035			352854		336090				244398		306516	353644		241999	257579	189369
High	P55263	1	ADK	Adenosine kinase OS=Homo sapiens OX=9606 GN=ADK PE=1 SV=2	0.966	0.842	0.971	0.77	0.522	0.589	0.465	0.875	0.7	0.654316	0.646981	0.892095	0.535518	0.160764	0.215959	0.0130497	0.985529	0.483052	0.946657	0.928237	0.973195	0.910168	0.565074	0.690826	0.0973358	0.998679	0.940298	163094	206653	194523	204822	128485	169902	164344	140544	200051	201169	110431	113453	147490	171837	47490.5	95901.6	142342	125967
High	Q9NX46	6	ADPRHL2	ADP-ribose glycohydrolase ARH3 OS=Homo sapiens OX=9606 GN=ADPRS PE=1 SV=1	0.804	0.859	0.839	0.843	0.739	0.689	0.809	0.884	0.744	0.321356	0.455275	0.179694	0.796948	0.997269	0.704383	0.835703	0.947049	0.673634	0.765191	0.881473	0.590278	0.972178	0.999837	0.988854	0.99922	0.998679	0.968328	1.43487e+06	1.48204e+06	1.07887e+06	1.25992e+06	1.05261e+06	1.20409e+06	1.2637e+06	1.37385e+06	1.45749e+06	1.34554e+06	1.25329e+06	1.5273e+06	1.0417e+06	1.1771e+06	933969	1.20099e+06	1.11868e+06	920782
High	Q16186	2	ADRM1	Proteasomal ubiquitin receptor ADRM1 OS=Homo sapiens OX=9606 GN=ADRM1 PE=1 SV=2	0.669	0.744	1.014	0.705	0.755	0.816	0.846	1.484	0.917	0.0597305	0.152098	0.6925	0.222447	0.906113	0.578717	0.670473	0.0138768	0.5772	0.293313	0.601716	0.928472	0.666493	0.994849	0.966666	0.972383	0.121125	0.952955	205610	447082	436051	507288	262510	543416	359085	361973	406861	309381	483360	507237	235618	371574	312441	317221	300201	186231
High	P30566	1	ADSL	Adenylosuccinate lyase OS=Homo sapiens OX=9606 GN=ADSL PE=1 SV=2	0.98	0.949	0.969	0.886	0.715	0.597	0.639	0.743	0.701	0.575934	0.884929	0.904492	0.931482	0.904978	0.24248	0.348536	0.461366	0.487258	0.912927	0.983846	0.978099	0.991581	0.994849	0.723509	0.846048	0.908867	0.940298	230034	221785	201532	229484	221359	214311	246803	186789	198159	223245	222629	171648	200755	206747	155908	161198	189153	130613
High	P30520	9	ADSS	Adenylosuccinate synthetase isozyme 2 OS=Homo sapiens OX=9606 GN=ADSS2 PE=1 SV=3	0.907	0.905	1.001	0.988	0.735	0.678	0.789	0.838	0.753	0.972061	0.681078	0.904329	0.348153	0.985217	0.640048	0.933931	0.859521	0.719397	0.998963	0.933826	0.978099	0.806048	0.999837	0.984319	0.99922	0.98417	0.978217	2.53943e+06	1.95713e+06	1.76312e+06	2.06836e+06	2.31795e+06	2.27733e+06	2.28301e+06	2.05431e+06	2.62555e+06	2.37664e+06	1.87716e+06	2.26611e+06	1.97719e+06	2.15268e+06	1.48691e+06	1.89479e+06	1.44154e+06	1.26221e+06
High	Q8IUX7	4	AEBP1	Adipocyte enhancer-binding protein 1 OS=Homo sapiens OX=9606 GN=AEBP1 PE=1 SV=1	1.188	1.167	1.111	1.275	2.441	1.675	1.659	0.629	0.904	0.036255	0.132587	0.319898	0.0327255	1.29674e-13	6.24281e-06	0.000224042	0.132294	0.622518	0.203407	0.586722	0.748968	0.238603	2.7025e-12	7.75423e-05	0.00251461	0.567637	0.953783	342784	652138	321839	719479	858841	914780	302327	374468	313121	373128	569947	298715	938329	373066	1.51727e+06	1.07826e+06	1.28036e+06	706747
High	P02771	1	AFP	Alpha-fetoprotein OS=Homo sapiens OX=9606 GN=AFP PE=1 SV=1	1.246	1.406	1.183	1.881	1.128	1.259	1.052	0.865	1.189	0.0168484	0.00686466	0.15215	3.0232e-06	0.0334659	0.00324106	0.138806	0.974087	0.077142	0.116332	0.0916574	0.545513	7.04915e-05	0.198021	0.0271238	0.542764	0.998679	0.4227	483641	300322	435338	489130	518295	491295	456077	629280	539396	504722	376923	594100	563291	912029	536758	355532	344280	442940
High	O00468	11	AGRN	Agrin OS=Homo sapiens OX=9606 GN=AGRN PE=1 SV=6	1.102	1.298	1.113	1.218	1.066	0.793	0.833	1.19	0.853	0.0510621	0.0254433	0.319163	0.0320517	0.0421546	0.688348	0.726098	0.149774	0.828524	0.262193	0.238358	0.748968	0.235517	0.236367	0.987236	0.987945	0.599095	0.982507	4.42117e+06	3.14687e+06	3.96633e+06	3.4505e+06	4.4549e+06	6.00141e+06	4.44632e+06	4.23612e+06	4.16738e+06	4.5645e+06	3.23173e+06	4.71654e+06	5.28587e+06	5.04565e+06	4.39872e+06	3.14484e+06	4.11614e+06	3.02248e+06
High	P23526	15	AHCY	Adenosylhomocysteinase OS=Homo sapiens OX=9606 GN=AHCY PE=1 SV=4	0.898	1.026	1.02	0.863	0.748	0.738	0.806	0.836	0.689	0.879315	0.748034	0.798192	0.755777	0.856687	0.995886	0.850014	0.850774	0.438452	0.995036	0.959595	0.952498	0.965123	0.978418	0.998472	0.99922	0.98417	0.922477	1.78217e+07	1.68467e+07	1.44265e+07	1.79785e+07	1.3928e+07	1.51673e+07	1.7511e+07	1.4429e+07	1.66614e+07	1.69375e+07	1.85603e+07	1.68163e+07	1.46248e+07	1.63642e+07	1.27528e+07	1.20745e+07	1.46623e+07	1.18785e+07
Medium	O43865	1	AHCYL1	S-adenosylhomocysteine hydrolase-like protein 1 OS=Homo sapiens OX=9606 GN=AHCYL1 PE=1 SV=2	0.977	1.063	1.219	0.894	0.695	0.763	0.866	0.784	0.907	0.593978	0.410319	0.111376	0.89394	0.812421	0.853235	0.59215	0.625989	0.612504	0.916355	0.847782	0.463146	0.987907	0.967283	0.994908	0.963138	0.97226	0.952955	224240	219797	215298	303824	214249	235959	256987	214980	310972	193412	270716	166535		236709	127647	154336	196163	162099
High	Q09666	118	AHNAK	Neuroblast differentiation-associated protein AHNAK OS=Homo sapiens OX=9606 GN=AHNAK PE=1 SV=2	0.866	0.851	0.847	0.793	0.703	0.687	0.594	0.818	0.774	0.631929	0.23581	0.184189	0.364315	0.605231	0.692738	0.196548	0.77215	0.817102	0.936985	0.728556	0.595235	0.820416	0.921374	0.987236	0.65898	0.982356	0.982507	1.25053e+08	1.27471e+08	9.8943e+07	1.25677e+08	1.1602e+08	1.1223e+08	1.1318e+08	1.10902e+08	1.04163e+08	9.05629e+07	1.29626e+08	1.04267e+08	9.4404e+07	1.08563e+08	8.58854e+07	9.22616e+07	1.01626e+08	7.99185e+07
High	Q8IVF2	1	AHNAK2	Protein AHNAK2 OS=Homo sapiens OX=9606 GN=AHNAK2 PE=1 SV=2	1.094	1.079	1.01	0.877	0.798	0.76	0.563	0.84	0.704	0.11611	0.335547	0.787303	0.986367	0.638788	0.868341	0.119517	0.868211	0.497172	0.445215	0.814624	0.949816	0.997788	0.933362	0.994908	0.496828	0.98417	0.942179	932132	832738	941482	986758	977083	1.0522e+06	960621	832132	844022	837533	1.03083e+06	735520	725436	942715	674222	654933	795869	683668
High	O95433	10	AHSA1	Activator of 90 kDa heat shock protein ATPase homolog 1 OS=Homo sapiens OX=9606 GN=AHSA1 PE=1 SV=1	0.916	1.012	1.015	0.918	0.821	0.799	0.928	0.903	0.882	0.894358	0.792076	0.834988	0.888294	0.646791	0.660447	0.383896	0.869205	0.708781	0.99827	0.971453	0.96133	0.987907	0.934828	0.986152	0.888138	0.98417	0.974367	4.60171e+06	4.48167e+06	4.19193e+06	4.13669e+06	3.56546e+06	4.66835e+06	4.93348e+06	4.31714e+06	4.80529e+06	4.2485e+06	4.70701e+06	4.47986e+06	3.35703e+06	4.25895e+06	2.73761e+06	3.51691e+06	3.33171e+06	3.11193e+06
High	P02765	3	AHSG	Alpha-2-HS-glycoprotein OS=Homo sapiens OX=9606 GN=AHSG PE=1 SV=2	1.328	1.447	1.117	1.802	1.205	1.807	1.216	1.311	1.367	0.000702834	0.00204049	0.305043	1.19745e-06	0.0154515	7.91572e-07	0.0289512	0.0588121	0.0156221	0.00731319	0.0308707	0.738129	2.87755e-05	0.10734	1.14462e-05	0.179574	0.342657	0.130536	4.66867e+07	2.88853e+07	4.88463e+07	4.51743e+07	4.86608e+07	4.84901e+07	5.56152e+07	5.39469e+07	4.96614e+07	4.45286e+07	3.48027e+07	8.4206e+07	4.57681e+07	7.3688e+07	5.49827e+07	3.38021e+07	5.50645e+07	7.5409e+07
High	Q9BQI0	2	AIF1L	Allograft inflammatory factor 1-like OS=Homo sapiens OX=9606 GN=AIF1L PE=1 SV=1	0.881	0.973	0.968	0.833	0.846	0.801	0.884	0.967	0.954	0.816312	0.897313	0.872688	0.730011	0.345459	0.648587	0.524344	0.628137	0.458373	0.982235	0.983846	0.966563	0.955465	0.805855	0.984319	0.963138	0.97226	0.929534	2.02431e+06	2.13177e+06	1.6607e+06	2.35779e+06	1.90105e+06	1.74604e+06	2.12242e+06	1.93134e+06	1.94608e+06	1.78564e+06	2.15597e+06	1.87846e+06	1.49602e+06	1.76792e+06	1.59943e+06	1.81515e+06	1.81842e+06	1.28311e+06
High	O95831	8	AIFM1	Apoptosis-inducing factor 1, mitochondrial OS=Homo sapiens OX=9606 GN=AIFM1 PE=1 SV=1	0.76	1.009	0.9	0.947	0.769	0.668	0.754	0.812	0.886	0.123663	0.707241	0.427551	0.552151	0.757935	0.582143	0.891362	0.744863	0.692892	0.466601	0.946081	0.850762	0.911842	0.961194	0.968588	0.99922	0.975477	0.973455	2.25438e+06	2.95831e+06	1.88475e+06	1.79818e+06	1.96986e+06	2.62524e+06	2.58512e+06	2.58563e+06	2.39718e+06	2.46986e+06	2.06055e+06	2.17143e+06	2.41508e+06	2.39028e+06	1.64082e+06	1.85311e+06	1.60794e+06	1.81926e+06
High	Q12904	9	AIMP1	Aminoacyl tRNA synthase complex-interacting multifunctional protein 1 OS=Homo sapiens OX=9606 GN=AIMP1 PE=1 SV=2	0.789	0.789	0.804	0.734	0.652	0.712	0.593	0.757	0.683	0.198762	0.0967494	0.0769592	0.146535	0.355718	0.846405	0.193173	0.515283	0.413412	0.607413	0.526241	0.375536	0.547502	0.812569	0.994908	0.653879	0.935204	0.900695	5.5544e+06	4.98045e+06	4.36669e+06	5.01484e+06	3.67431e+06	4.45276e+06	4.97447e+06	4.40896e+06	4.57166e+06	3.83663e+06	5.05903e+06	4.13449e+06	3.26327e+06	4.29998e+06	3.86935e+06	3.78795e+06	3.93029e+06	3.58133e+06
High	Q13155	3	AIMP2	Aminoacyl tRNA synthase complex-interacting multifunctional protein 2 OS=Homo sapiens OX=9606 GN=AIMP2 PE=1 SV=2	0.974	0.917	1.092	0.945	0.731	0.834	0.845	0.824	0.882	0.500178	0.821911	0.376484	0.587323	0.950864	0.496938	0.676634	0.799001	0.708098	0.903324	0.979387	0.802074	0.920504	0.999837	0.934389	0.976623	0.982919	0.973998	1.21285e+06	1.24614e+06	1.1681e+06	1.27427e+06	1.14683e+06	1.12382e+06	1.24046e+06	1.07112e+06	1.36668e+06	1.1229e+06	1.34818e+06	1.23988e+06	1.08328e+06	1.15065e+06	893726	961557	815974	950443
High	O00170	3	AIP	AH receptor-interacting protein OS=Homo sapiens OX=9606 GN=AIP PE=1 SV=2	0.72	0.705	0.777	0.619	0.608	0.596	0.577	0.891	0.655	0.144398	0.0617613	0.132082	0.0460766	0.321619	0.24074	0.152082	0.918577	0.312612	0.509817	0.408516	0.513838	0.305663	0.791519	0.723509	0.576786	0.994225	0.815375	470827	484733	327657	410274	315859	356351	328674	394692	363671	319525	415660	313070	258462	330788	285536	280844	303569	259689
High	P00568	9	AK1	Adenylate kinase isoenzyme 1 OS=Homo sapiens OX=9606 GN=AK1 PE=1 SV=3	0.802	0.804	0.806	0.784	0.619	0.685	0.666	0.802	0.7	0.242033	0.100293	0.0806666	0.322933	0.224936	0.680664	0.46223	0.70415	0.480626	0.66623	0.531341	0.385626	0.777188	0.674809	0.987236	0.940826	0.973517	0.937833	1.17043e+07	1.14853e+07	8.53786e+06	1.00946e+07	8.45091e+06	8.42806e+06	1.00572e+07	9.33029e+06	9.48227e+06	7.8825e+06	9.93321e+06	9.73123e+06	6.90791e+06	9.4491e+06	7.50068e+06	6.5088e+06	7.20512e+06	7.21995e+06
High	P54819	7	AK2	Adenylate kinase 2, mitochondrial OS=Homo sapiens OX=9606 GN=AK2 PE=1 SV=2	0.741	0.917	0.799	0.876	0.62	0.674	0.755	0.741	0.724	0.0387618	0.6388	0.0688063	0.90399	0.230765	0.620602	0.896798	0.456402	0.583481	0.21292	0.927733	0.351636	0.990184	0.686175	0.980233	0.99922	0.908867	0.952955	3.62039e+06	4.17123e+06	2.82127e+06	2.90527e+06	3.14027e+06	3.45636e+06	4.24809e+06	3.97131e+06	3.32543e+06	3.59397e+06	3.03699e+06	3.51206e+06	3.055e+06	3.59581e+06	2.68664e+06	2.40509e+06	2.5185e+06	2.63902e+06
High	O43823	1	AKAP8	A-kinase anchor protein 8 OS=Homo sapiens OX=9606 GN=AKAP8 PE=1 SV=1	0.946	1.004	1.25	0.771	0.737	0.374	0.473	1.018	0.621	0.703429	0.645885	0.112111	0.619519	0.880762	0.000179213	0.016488	0.47275	0.207819	0.965511	0.928237	0.463146	0.922375	0.985366	0.00196718	0.117055	0.912842	0.702767	53338.8	55141.1	59575	51292.9	32430.6	71042.2	48197	54456	69157.5	68646.6	37377.6		36753	47537.4		40612.4	39380.7
High	P14550	7	AKR1A1	Aldo-keto reductase family 1 member A1 OS=Homo sapiens OX=9606 GN=AKR1A1 PE=1 SV=3	0.949	0.866	0.95	0.874	0.693	0.708	0.749	0.775	0.695	0.645282	0.438834	0.727909	0.936356	0.652381	0.818954	0.865935	0.58715	0.460453	0.943419	0.864761	0.934521	0.991898	0.936232	0.994908	0.99922	0.965809	0.930417	3.07583e+06	2.62374e+06	2.68604e+06	3.23074e+06	2.30827e+06	2.52432e+06	2.81062e+06	2.35642e+06	2.83012e+06	2.42787e+06	2.99849e+06	2.98078e+06	2.10449e+06	2.40126e+06	2.23783e+06	1.9925e+06	2.04193e+06	1.89972e+06
High	P15121	11	AKR1B1	Aldo-keto reductase family 1 member B1 OS=Homo sapiens OX=9606 GN=AKR1B1 PE=1 SV=3	0.841	1.006	1.056	0.925	0.719	0.675	0.844	0.948	0.742	0.456518	0.875004	0.585523	0.861418	0.691983	0.627804	0.679631	0.695432	0.66645	0.878908	0.983846	0.900271	0.983727	0.947409	0.982572	0.976763	0.973517	0.968328	2.13529e+07	2.13865e+07	1.66966e+07	2.07858e+07	1.78788e+07	2.1797e+07	2.45201e+07	2.11113e+07	2.28738e+07	2.29475e+07	2.20896e+07	1.97629e+07	1.84604e+07	2.02552e+07	1.57772e+07	1.6035e+07	1.59338e+07	1.30975e+07
High	Q04828	6	AKR1C1	Aldo-keto reductase family 1 member C1 OS=Homo sapiens OX=9606 GN=AKR1C1 PE=1 SV=1	0.893	0.812	1.047	0.803	0.68	0.695	0.804	1.062	0.808	0.909744	0.219531	0.633206	0.442163	0.555377	0.741944	0.862179	0.359695	0.971445	0.99827	0.714823	0.91444	0.860106	0.916416	0.994908	0.99922	0.866085	0.999814	3.45832e+06	2.63169e+06	3.26842e+06	2.60848e+06	2.71133e+06	2.2062e+06	3.52616e+06	1.69936e+06	3.69164e+06	4.11356e+06	3.71379e+06	2.68723e+06	3.25838e+06	3.59473e+06	1.91071e+06	2.63993e+06	2.7295e+06	2.33247e+06
High	P42330	3	AKR1C3	Aldo-keto reductase family 1 member C3 OS=Homo sapiens OX=9606 GN=AKR1C3 PE=1 SV=4	0.885	1.057	1.082	0.807	0.799	0.69	1.029	1.228	1.095	0.885876	0.471616	0.407383	0.58442	0.605066	0.714574	0.170015	0.112477	0.166902	0.997297	0.887897	0.835366	0.920504	0.921374	0.992371	0.616501	0.515811	0.635173	1.82371e+06	1.10986e+06	1.00412e+06	1.01454e+06	787217	1.27406e+06	1.24045e+06	1.08539e+06	1.45642e+06	1.33495e+06	1.36256e+06	1.00865e+06	965439	1.07064e+06	912684	1.09513e+06	921015	854693
High	O43488	6	AKR7A2	Aflatoxin B1 aldehyde reductase member 2 OS=Homo sapiens OX=9606 GN=AKR7A2 PE=1 SV=3	0.912	1.053	1.007	0.802	0.652	0.671	0.691	0.766	0.665	0.937063	0.486931	0.865034	0.51909	0.421751	0.601138	0.575814	0.550608	0.347219	0.998963	0.8962	0.96633	0.904364	0.862021	0.972292	0.963138	0.958041	0.846593	2.0958e+06	2.52733e+06	1.80718e+06	2.37933e+06	1.72581e+06	2.36367e+06	2.31504e+06	2.37888e+06	2.4152e+06	2.18206e+06	2.02508e+06	1.42328e+06	1.88127e+06	1.8947e+06	1.27844e+06	1.31332e+06	1.33203e+06	1.1021e+06
High	P13716	1	ALAD	Delta-aminolevulinic acid dehydratase OS=Homo sapiens OX=9606 GN=ALAD PE=1 SV=1	0.958	0.818	0.818	0.841	0.663	0.714	0.838	0.988	0.883	0.62615	0.404315	0.308793	0.819258	0.596277	0.856759	0.704675	0.562326	0.705033	0.933592	0.845779	0.742618	0.973456	0.921374	0.994908	0.985053	0.960541	0.973998	359436	402730	314506	389570	382253	329399	329514	235638	341227	303243	285292	356055	321878	221185	266577	267772	183392	290703
High	P02769	36	ALB	Serum albumin OS=Bos taurus OX=9913 GN=ALB PE=1 SV=4	1.346	1.465	1.255	2.096	1.319	1.325	1.187	0.965	1.519	0.000452095	0.00146807	0.0440291	3.30696e-09	0.0035177	0.0012582	0.0388817	0.635219	0.00362478	0.00504687	0.0231048	0.253402	8.95161e-08	0.0300152	0.0118301	0.224069	0.973412	0.0385112	3.72972e+08	2.678e+08	3.91099e+08	4.11403e+08	4.15172e+08	3.84582e+08	4.26312e+08	5.58481e+08	4.35545e+08	4.17845e+08	3.12249e+08	6.09362e+08	4.66531e+08	1.0324e+09	5.19483e+08	2.58722e+08	3.95593e+08	4.08252e+08
High	P02768	15	ALB	Serum albumin OS=Homo sapiens OX=9606 GN=ALB PE=1 SV=2	1.128	0.848	0.77	1.03	0.957	1.343	1.172	1.065	1.007	0.0551576	0.224695	0.0325346	0.351811	0.243299	0.000960101	0.0452656	0.352759	0.320451	0.277197	0.721801	0.20694	0.807519	0.694721	0.00917343	0.245832	0.866085	0.818738	9.77974e+06	1.03033e+07	8.23691e+07	7.66784e+06	1.03243e+07	8.01622e+06	7.91817e+06	1.25531e+07	6.79641e+07	6.36082e+06	6.97788e+06	1.56528e+07	8.9577e+06	7.61079e+06	9.10173e+06	9.7835e+06	8.01627e+06	1.27799e+07
High	Q13740	14	ALCAM	CD166 antigen OS=Homo sapiens OX=9606 GN=ALCAM PE=1 SV=2	0.735	0.85	0.772	0.93	0.89	0.875	0.907	1.044	0.891	0.0501146	0.233668	0.0347203	0.829923	0.441829	0.345955	0.448263	0.404234	0.671918	0.258451	0.728236	0.217187	0.973826	0.862705	0.838248	0.92864	0.886993	0.968328	3.11181e+07	2.89948e+07	2.06129e+07	2.17608e+07	2.3026e+07	2.28093e+07	2.49051e+07	2.679e+07	2.52917e+07	2.25397e+07	2.03973e+07	3.00373e+07	2.43494e+07	2.87727e+07	2.99993e+07	2.64969e+07	2.54615e+07	2.50816e+07
High	P49189	8	ALDH9A1	4-trimethylaminobutyraldehyde dehydrogenase OS=Homo sapiens OX=9606 GN=ALDH9A1 PE=1 SV=3	0.93	0.999	0.981	0.816	0.699	0.718	0.82	0.864	0.741	0.762413	0.840363	0.938653	0.512916	0.672819	0.884742	0.784141	0.970299	0.660909	0.973143	0.983846	0.985178	0.901581	0.946261	0.994908	0.99922	0.998679	0.968328	3.68416e+06	3.956e+06	3.07597e+06	3.81887e+06	3.15255e+06	3.62832e+06	4.04852e+06	3.30494e+06	3.18892e+06	3.7684e+06	3.58757e+06	2.71579e+06	2.79588e+06	3.30778e+06	2.54431e+06	2.27586e+06	2.55824e+06	2.19784e+06
High	P04075	18	ALDOA	Fructose-bisphosphate aldolase A OS=Homo sapiens OX=9606 GN=ALDOA PE=1 SV=2	0.867	0.911	0.968	0.951	0.773	0.82	0.876	1.007	1.002	0.643727	0.525655	0.845281	0.70991	0.999198	0.559112	0.553996	0.50329	0.333356	0.943228	0.913669	0.962388	0.953098	0.999837	0.966537	0.963138	0.93172	0.833496	2.91295e+08	2.71001e+08	2.14812e+08	2.74255e+08	2.27121e+08	2.4025e+08	2.82492e+08	2.56083e+08	2.70832e+08	2.4178e+08	2.72695e+08	2.84076e+08	2.05624e+08	2.49638e+08	2.25397e+08	2.04592e+08	2.06433e+08	1.97423e+08
High	P09972	1	ALDOC	Fructose-bisphosphate aldolase C OS=Homo sapiens OX=9606 GN=ALDOC PE=1 SV=2	0.829	0.795	0.938	0.874	0.762	0.769	0.906	1.197	1.052	0.403691	0.108371	0.646298	0.826324	0.937861	0.818151	0.451658	0.1422	0.23103	0.841587	0.545195	0.91565	0.973456	0.999837	0.994908	0.930511	0.585729	0.718487	5.21266e+06	4.68005e+06	4.20868e+06	4.43588e+06	3.71382e+06	4.12835e+06	3.40971e+06	4.16236e+06	4.89431e+06	4.38515e+06	4.84203e+06	5.22523e+06	3.65008e+06	4.31735e+06	3.43523e+06	3.96373e+06	3.97891e+06	2.78165e+06
High	Q86V81	4	ALYREF	THO complex subunit 4 OS=Homo sapiens OX=9606 GN=ALYREF PE=1 SV=3	0.738	0.81	0.761	0.809	0.62	0.569	0.439	0.661	0.729	0.0489525	0.125443	0.0249952	0.443384	0.228407	0.151943	0.00572379	0.201741	0.607784	0.253565	0.580265	0.173931	0.860106	0.680884	0.572819	0.0480106	0.69313	0.952955	5.86291e+06	6.01354e+06	4.11595e+06	4.65127e+06	4.38339e+06	5.3399e+06	4.79888e+06	4.11505e+06	5.70961e+06	4.5642e+06	4.26458e+06	5.00268e+06	4.05502e+06	4.83377e+06	3.54205e+06	3.70276e+06	3.80412e+06	3.49933e+06
Medium	Q01433	2	AMPD2	AMP deaminase 2 OS=Homo sapiens OX=9606 GN=AMPD2 PE=1 SV=2	0.889	1.006	1.022	0.891	0.758	0.633	0.704	0.679	0.659	0.976331	0.621892	0.679862	0.926893	0.89229	0.398349	0.638839	0.248694	0.326426	0.998963	0.922144	0.925752	0.991581	0.989821	0.87362	0.966407	0.755412	0.826933	545632	537392	444567	477890	485990	574358	546880	494455	554947	549386	558012	438413	463530	527207	402290	385860	446011	324875
High	P49418	2	AMPH	Amphiphysin OS=Homo sapiens OX=9606 GN=AMPH PE=1 SV=1	0.833	0.993	0.917	0.963	0.609	0.689	0.745	1.034	1.2	0.729423	0.683704	0.827806	0.601363	0.435907	0.706888	0.847139	0.428087	0.0704982	0.9692	0.935405	0.960032	0.922375	0.862705	0.99065	0.99922	0.899864	0.400798	200413	235204	172560	235883	155274	205678	363984	156235	202412	180468	214140	192365	204471	206520	49468.2	123335	215586	142051
High	Q15389	3	ANGPT1	Angiopoietin-1 OS=Homo sapiens OX=9606 GN=ANGPT1 PE=1 SV=2	1.149	1.045	0.877	1.145	0.736	0.733	0.674	0.922	0.9	0.0574909	0.482968	0.461316	0.0966847	0.986782	0.973809	0.497924	0.792096	0.638493	0.286795	0.89508	0.862835	0.441812	0.999837	0.996181	0.954928	0.982919	0.963846	552854	850271	498152	744899	914440	720515	771745	697218	584407	734479	417118	584212	912402	660821	459173	413629	305576	335716
High	O15123	11	ANGPT2	Angiopoietin-2 OS=Homo sapiens OX=9606 GN=ANGPT2 PE=1 SV=1	1.146	1.205	1.153	1.462	0.903	0.817	0.749	0.848	1.207	0.0397294	0.106357	0.195283	0.00069968	0.396008	0.57405	0.86648	0.902911	0.0662666	0.21703	0.541221	0.605125	0.0116038	0.84398	0.966537	0.99922	0.993621	0.386089	7.30817e+06	1.24463e+07	9.11492e+06	1.26874e+07	1.45265e+07	1.08725e+07	1.44893e+07	1.31421e+07	1.02596e+07	1.38634e+07	1.08232e+07	1.15894e+07	1.73641e+07	1.63127e+07	8.38044e+06	1.03476e+07	8.74097e+06	6.74602e+06
High	Q9UKU9	7	ANGPTL2	Angiopoietin-related protein 2 OS=Homo sapiens OX=9606 GN=ANGPTL2 PE=1 SV=1	1.216	0.902	0.865	1.084	1.833	1.311	1.236	0.867	0.836	0.00739141	0.679671	0.28829	0.157041	7.20142e-10	0.00153134	0.0236123	0.981798	0.899199	0.0610437	0.933826	0.722878	0.564719	1.30456e-08	0.0140621	0.154517	0.998679	0.999814	1.39551e+06	1.48048e+06	1.7583e+06	1.6895e+06	1.9337e+06	1.32701e+06	1.33927e+06	1.24157e+06	1.24026e+06	1.2989e+06	781177	1.32673e+06	1.38087e+06	1.40353e+06	2.82131e+06	2.43656e+06	2.38571e+06	1.57168e+06
High	Q9P2R3	3	ANKFY1	Rabankyrin-5 OS=Homo sapiens OX=9606 GN=ANKFY1 PE=1 SV=2	1.005	0.878	0.989	0.859	0.7	0.67	0.576	0.966	0.821	0.406874	0.688446	0.8575	0.907092	0.789595	0.597682	0.149982	0.63156	0.96583	0.844495	0.938063	0.965887	0.990552	0.966012	0.972292	0.572017	0.972396	0.999814	479819	427623	404807	488583	405889	425272	401280	356577	471147	387075	423494	412704	202144	373632	104072	208013	212301	274898
High	Q9NQW6	2	ANLN	Anillin OS=Homo sapiens OX=9606 GN=ANLN PE=1 SV=2	1.399	1.14	1.173	1.076	0.996	0.846	0.943	0.994	0.618	0.00960769	0.260406	0.189754	0.289911	0.189848	0.45112	0.341289	0.54373	0.199883	0.0758976	0.759516	0.599167	0.741317	0.618144	0.907034	0.842378	0.952745	0.691155	200002	190549	259796	365023	248592	182445	239881	113444	255319	95877.9	309583	88001.9	165321	249812		190816	230686	107596
High	P39687	4	ANP32A	Acidic leucine-rich nuclear phosphoprotein 32 family member A OS=Homo sapiens OX=9606 GN=ANP32A PE=1 SV=1	0.818	0.958	1.03	0.857	0.692	0.618	0.693	0.567	0.602	0.327905	0.870112	0.739236	0.728514	0.587894	0.327894	0.58733	0.0468186	0.160691	0.769365	0.983846	0.937801	0.955465	0.921374	0.826172	0.963138	0.297914	0.624178	5.16628e+06	3.31046e+06	4.03204e+06	4.53765e+06	3.55525e+06	4.94644e+06	5.42773e+06	5.08348e+06	5.84168e+06	5.54644e+06	4.25292e+06	3.65624e+06	4.48419e+06	4.69484e+06	3.53733e+06	3.66842e+06	3.54228e+06	1.89637e+06
High	Q92688	3	ANP32B	Acidic leucine-rich nuclear phosphoprotein 32 family member B OS=Homo sapiens OX=9606 GN=ANP32B PE=1 SV=1	0.874	1.039	1.015	0.935	0.747	0.758	0.783	0.782	0.759	0.698283	0.672656	0.82989	0.802475	0.853324	0.881041	0.96127	0.619377	0.743089	0.964921	0.933721	0.960032	0.972178	0.976471	0.994908	0.99922	0.97226	0.978936	2.26094e+07	2.29914e+07	1.9031e+07	2.23922e+07	2.47058e+07	2.05604e+07	2.55937e+07	2.53066e+07	2.38885e+07	2.38324e+07	2.11736e+07	2.51196e+07	2.41085e+07	2.64501e+07	1.97485e+07	1.78123e+07	1.76166e+07	1.75529e+07
High	Q9BTT0	5	ANP32E	Acidic leucine-rich nuclear phosphoprotein 32 family member E OS=Homo sapiens OX=9606 GN=ANP32E PE=1 SV=1	0.778	0.849	0.843	0.808	0.696	0.637	0.677	0.646	0.674	0.149774	0.22939	0.173382	0.438558	0.568489	0.420101	0.509088	0.167439	0.37879	0.514635	0.722842	0.584264	0.85892	0.921374	0.892904	0.958362	0.626029	0.870141	7.20829e+06	6.45916e+06	5.29088e+06	4.62537e+06	4.74578e+06	5.61211e+06	5.30628e+06	5.14051e+06	6.30082e+06	5.20437e+06	4.0056e+06	5.0304e+06	5.52647e+06	5.14973e+06	4.82498e+06	3.66807e+06	3.83371e+06	3.36033e+06
High	P04083	14	ANXA1	Annexin A1 OS=Homo sapiens OX=9606 GN=ANXA1 PE=1 SV=2	1.027	0.815	0.932	0.843	0.776	0.771	0.823	0.79	0.689	0.285787	0.125471	0.610581	0.635158	0.981841	0.807014	0.773044	0.649968	0.438331	0.722729	0.580265	0.911668	0.922375	0.999837	0.994908	0.99922	0.973412	0.922477	2.27666e+07	3.82017e+07	2.19501e+07	3.05228e+07	3.90212e+07	1.87435e+07	2.44257e+07	2.97363e+07	2.27862e+07	2.86982e+07	2.95097e+07	2.11406e+07	2.49777e+07	2.94606e+07	1.64628e+07	2.29367e+07	2.59933e+07	1.88421e+07
High	P07355	17	ANXA2	Annexin A2 OS=Homo sapiens OX=9606 GN=ANXA2 PE=1 SV=2	0.988	0.858	0.937	0.907	0.918	0.878	0.97	0.781	0.797	0.476796	0.260976	0.639606	0.970323	0.348536	0.336678	0.276768	0.612734	0.922148	0.893062	0.759784	0.9147	0.997788	0.807534	0.828168	0.783124	0.971727	0.999814	4.29277e+07	6.94151e+07	3.64443e+07	4.96952e+07	7.21626e+07	3.18377e+07	4.94714e+07	5.52255e+07	4.05231e+07	6.1273e+07	5.64685e+07	3.91337e+07	4.8857e+07	5.70737e+07	3.57636e+07	5.4816e+07	5.68279e+07	3.97241e+07
High	P09525	2	ANXA4	Annexin A4 OS=Homo sapiens OX=9606 GN=ANXA4 PE=1 SV=4	1.065	1.07	0.996	0.933	0.849	0.916	0.959	0.936	1.086	0.265143	0.363478	0.782677	0.706283	0.480833	0.232718	0.302431	0.741335	0.178824	0.693093	0.83374	0.94903	0.94937	0.881473	0.713375	0.803068	0.975477	0.651987	261248	406602	276599	320519	436936	342997	344011	360816	258934	311878	403677	257782	125084	353379	235878	322534	312560	94147.4
High	P08758	8	ANXA5	Annexin A5 OS=Homo sapiens OX=9606 GN=ANXA5 PE=1 SV=2	0.946	0.816	0.965	0.944	0.857	0.772	0.904	0.704	0.727	0.704801	0.134473	0.831331	0.751787	0.57225	0.804016	0.456188	0.325979	0.598674	0.965511	0.588572	0.960032	0.965123	0.921374	0.994908	0.932554	0.839039	0.952955	3.99644e+06	8.15107e+06	3.46796e+06	5.88319e+06	8.6353e+06	3.25989e+06	5.32779e+06	6.69744e+06	3.99074e+06	7.02306e+06	7.05577e+06	4.02874e+06	6.56184e+06	7.19235e+06	3.54593e+06	5.30067e+06	5.7976e+06	3.52905e+06
High	P08133	4	ANXA6	Annexin A6 OS=Homo sapiens OX=9606 GN=ANXA6 PE=1 SV=3	0.893	1.036	1.021	1.021	0.827	0.791	0.818	0.61	0.842	0.920244	0.562513	0.772363	0.261686	0.473338	0.699485	0.79624	0.099785	0.875278	0.99827	0.9182	0.946373	0.726454	0.88065	0.987866	0.99922	0.474186	0.992699	1.37258e+06	2.1957e+06	991259	1.68215e+06	2.05993e+06	1.31049e+06	1.9195e+06	1.98376e+06	1.3438e+06	2.0881e+06	1.88657e+06	1.32972e+06	2.0002e+06	2.17202e+06	1.15981e+06	1.64589e+06	1.43508e+06	1.08659e+06
High	Q10567	5	AP1B1	AP-1 complex subunit beta-1 OS=Homo sapiens OX=9606 GN=AP1B1 PE=1 SV=2	0.919	1.032	1.038	0.936	0.687	0.608	0.686	0.813	0.731	0.866933	0.515495	0.626926	0.646956	0.661406	0.286787	0.55043	0.74745	0.61635	0.990849	0.913669	0.913881	0.927516	0.940858	0.780642	0.963138	0.975477	0.952955	1.3425e+06	833539	1.12913e+06	1.22477e+06	963115	1.34136e+06	987422	767844	1.31874e+06	906268	819350	843450	738289	1.06346e+06	934484	561301	737030	635009
High	O43747	3	AP1G1	AP-1 complex subunit gamma-1 OS=Homo sapiens OX=9606 GN=AP1G1 PE=1 SV=5	1.026	1.111	1.178	0.964	0.764	0.769	0.726	0.775	0.833	0.303362	0.269182	0.13003	0.542113	0.850896	0.818501	0.747698	0.58971	0.915581	0.744815	0.761866	0.51057	0.911842	0.97464	0.994908	0.997234	0.965809	0.999814	827434	742820	553290	927541	766686	912191	985680	736913	932861	927573	934005	785043	731408	753187	362625	542125	656329	341709
High	Q9BXS5	6	AP1M1	AP-1 complex subunit mu-1 OS=Homo sapiens OX=9606 GN=AP1M1 PE=1 SV=3	1.04	1.182	1.334	0.952	0.753	0.762	0.883	0.736	0.771	0.211552	0.12771	0.00915709	0.562004	0.894115	0.859704	0.52832	0.436331	0.79939	0.630917	0.580265	0.0737585	0.915349	0.990492	0.994908	0.963138	0.903157	0.982507	1.33842e+06	1.14275e+06	897300	1.32463e+06	1.47067e+06	1.53379e+06	1.24562e+06	1.2834e+06	1.25649e+06	1.81822e+06	1.82081e+06	1.66213e+06	1.45398e+06	1.24893e+06	1.19524e+06	826082	1.31527e+06	908933
High	O95782	11	AP2A1	AP-2 complex subunit alpha-1 OS=Homo sapiens OX=9606 GN=AP2A1 PE=1 SV=3	0.947	0.994	1.084	0.965	0.709	0.712	0.75	0.834	0.754	0.648994	0.902337	0.440661	0.618558	0.697257	0.844602	0.873418	0.839125	0.723784	0.944374	0.98408	0.856557	0.922375	0.947409	0.994908	0.99922	0.98417	0.978217	4.49504e+06	4.26449e+06	4.13722e+06	4.64918e+06	3.98387e+06	4.72275e+06	4.89498e+06	4.34143e+06	4.85437e+06	4.53369e+06	4.66631e+06	4.38571e+06	4.42687e+06	4.33524e+06	3.65503e+06	2.8074e+06	3.27002e+06	3.1125e+06
High	P63010	13	AP2B1	AP-2 complex subunit beta OS=Homo sapiens OX=9606 GN=AP2B1 PE=1 SV=1	0.95	0.993	1.045	0.93	0.721	0.702	0.773	0.81	0.711	0.693858	0.954968	0.648688	0.829411	0.702543	0.783432	0.985613	0.738026	0.5302	0.963339	0.990705	0.91565	0.973826	0.947409	0.994908	0.999298	0.975477	0.949201	6.61624e+06	6.3515e+06	5.66273e+06	6.53782e+06	5.81642e+06	6.28535e+06	6.74101e+06	6.31965e+06	6.87146e+06	7.16906e+06	6.4973e+06	6.39804e+06	5.98632e+06	5.7954e+06	4.80537e+06	4.4285e+06	4.20436e+06	3.89207e+06
High	Q96CW1	3	AP2M1	AP-2 complex subunit mu OS=Homo sapiens OX=9606 GN=AP2M1 PE=1 SV=2	0.969	1.203	1.134	0.998	0.732	0.69	0.712	0.711	0.72	0.549455	0.0758416	0.222849	0.378076	0.958868	0.715264	0.677633	0.34901	0.569587	0.912927	0.463148	0.635324	0.825744	0.999837	0.992371	0.976763	0.866085	0.952955	805005	964142	1.06418e+06	1.14929e+06	898065	1.32952e+06	1.53206e+06	996790	1.31215e+06	1.36299e+06	1.18745e+06	854771	1.03156e+06	1.00441e+06	601091	578576	680638	462295
High	P53680	1	AP2S1	AP-2 complex subunit sigma OS=Homo sapiens OX=9606 GN=AP2S1 PE=1 SV=2	0.865	1.063	0.839	0.875	0.445	0.647	0.501	0.547	0.443	0.852075	0.385535	0.402641	0.998947	0.020754	0.472133	0.0338119	0.0318521	0.0045245	0.988901	0.84084	0.831257	0.999411	0.13539	0.920094	0.199736	0.231775	0.0465944	344938	331658	324152	286383	287334	354816	427124	350431	283859	328214	221650	286429	293731	342373	139606	213108	150453	136401
High	O00203	1	AP3B1	AP-3 complex subunit beta-1 OS=Homo sapiens OX=9606 GN=AP3B1 PE=1 SV=3	0.738	1.133	1.066	1.011	0.68	0.73	0.64	0.766	0.715	0.416613	0.258247	0.447721	0.438808	0.80151	0.953468	0.353712	0.551241	0.544215	0.84921	0.755098	0.858959	0.85892	0.966012	0.996052	0.850713	0.958041	0.952955	163675	122793	123066	118718	66315.6	148131	174235	172502	160511	147703	142406	153270	132368	155333	107605	86328.7	93588	115948
High	P25054	1	APC	Adenomatous polyposis coli protein OS=Homo sapiens OX=9606 GN=APC PE=1 SV=2	0.88	0.838	0.974	0.718	0.733	0.613	0.809	0.61	0.645	0.808353	0.358938	0.941515	0.173116	0.969534	0.307731	0.839225	0.0989282	0.278084	0.980573	0.832661	0.985178	0.587448	0.999837	0.803295	0.99922	0.473945	0.788414	1.66719e+06	1.3376e+06	1.2635e+06	1.42486e+06	1.21229e+06	1.42974e+06	1.09559e+06	1.21857e+06	1.6606e+06	1.29391e+06	1.31053e+06	1.20176e+06	873417	1.19258e+06	988710	1.02886e+06	1.21211e+06	768731
High	P13798	9	APEH	Acylamino-acid-releasing enzyme OS=Homo sapiens OX=9606 GN=APEH PE=1 SV=4	0.875	0.968	0.951	0.98	0.809	0.786	0.855	0.932	0.837	0.768146	0.94739	0.732534	0.431275	0.542033	0.726066	0.636087	0.755235	0.897436	0.973143	0.98959	0.935967	0.855451	0.911686	0.994908	0.966407	0.975477	0.999814	2.84003e+06	2.79468e+06	2.30406e+06	2.63032e+06	2.35344e+06	2.60674e+06	2.70396e+06	2.64697e+06	2.7529e+06	2.63771e+06	2.644e+06	2.64281e+06	2.42399e+06	2.58727e+06	1.98262e+06	2.17526e+06	2.16962e+06	2.26658e+06
High	P27695	11	APEX1	DNA-(apurinic or apyrimidinic site) lyase OS=Homo sapiens OX=9606 GN=APEX1 PE=1 SV=2	0.766	0.924	0.969	0.883	0.612	0.619	0.697	0.805	0.732	0.114079	0.599263	0.858333	0.880233	0.202759	0.332066	0.603266	0.71528	0.622946	0.440752	0.920437	0.965933	0.987907	0.640077	0.826172	0.966407	0.975477	0.953783	1.08857e+07	1.05027e+07	8.62166e+06	8.73882e+06	7.77936e+06	1.13059e+07	1.06872e+07	9.60628e+06	1.11878e+07	1.08982e+07	1.0641e+07	9.43334e+06	8.51428e+06	8.89296e+06	7.03984e+06	6.02164e+06	7.51031e+06	5.98342e+06
Medium	Q9UBZ4	1	APEX2	DNA-(apurinic or apyrimidinic site) lyase 2 OS=Homo sapiens OX=9606 GN=APEX2 PE=1 SV=1	0.822	0.861	0.791	0.896	0.622	0.657	0.698	0.809	0.43	0.489251	0.545345	0.144728	0.908891	0.360756	0.52271	0.612396	0.730147	0.00289209	0.901665	0.914072	0.536064	0.990552	0.814728	0.950248	0.966407	0.975477	0.0317851	737296	538356	484081	553501	505636	530163	555556	534081	542271	458263	524660	507017	544105	627973	403611	391395	379943
High	Q9BZZ5	5	API5	Apoptosis inhibitor 5 OS=Homo sapiens OX=9606 GN=API5 PE=1 SV=3	0.809	0.858	0.921	0.869	0.577	0.628	0.648	0.767	0.707	0.32802	0.430491	0.564	0.956162	0.106172	0.375337	0.383169	0.554594	0.510774	0.769365	0.860376	0.893606	0.997788	0.432398	0.855522	0.888056	0.958901	0.943585	2.49607e+06	2.49932e+06	1.94607e+06	2.01095e+06	1.8548e+06	1.84101e+06	2.09602e+06	2.1032e+06	2.43797e+06	2.08838e+06	2.30342e+06	1.84812e+06	1.97659e+06	2.18574e+06	949164	1.26893e+06	985254	1.30447e+06
High	Q06481	2	APLP2	Amyloid-like protein 2 OS=Homo sapiens OX=9606 GN=APLP2 PE=1 SV=2	0.913	0.973	1.199	0.92	0.597	0.546	0.605	0.865	0.952	0.865712	0.778622	0.126087	0.789368	0.289716	0.0971442	0.229039	0.975042	0.465887	0.990849	0.964695	0.504191	0.972178	0.761476	0.425344	0.720753	0.998679	0.93284	453617	362169	493544	401852	352924	541792	378093	348938	425142	456639	345414	317089	526559	409154	294948	249103	237234	159459
Medium	P02647	1	APOA1	Apolipoprotein A-I OS=Homo sapiens OX=9606 GN=APOA1 PE=1 SV=1
High	Q8NCW5	4	APOA1BP; NAXE	NAD(P)H-hydrate epimerase OS=Homo sapiens OX=9606 GN=NAXE PE=1 SV=2	0.743	0.762	0.784	0.872	0.674	0.671	0.771	0.878	0.781	0.0868971	0.090154	0.0499869	0.928418	0.530019	0.600144	0.975664	0.972483	0.848865	0.373184	0.505768	0.275984	0.991581	0.904628	0.972292	0.99922	0.998679	0.985678	2.82321e+06	2.76698e+06	1.89051e+06	2.28139e+06	2.04693e+06	1.90235e+06	2.26002e+06	2.26523e+06	2.10636e+06	2.21144e+06	2.26117e+06	2.77522e+06	2.31451e+06	2.43429e+06	2.06374e+06	1.53168e+06	1.68102e+06	1.78458e+06
High	P02749	1	APOH	Beta-2-glycoprotein 1 OS=Homo sapiens OX=9606 GN=APOH PE=1 SV=3	1.036	1.412	1.011	1.296	1.301	1.302	1.031	1.545	1.884	0.27543	0.00417789	0.775312	0.0100666	0.000496462	0.00173425	0.167076	0.00814927	9.14603e-05	0.705604	0.0583163	0.946373	0.102185	0.0051963	0.0158024	0.60828	0.0762331	0.00143166	847172	525427	763331	625319	744480	998686		888676	791943	748463	574302	1.03138e+06	724856	993472	1.27825e+06	950013	483673	1.0037e+06
High	P05067	17	APP	Amyloid-beta precursor protein OS=Homo sapiens OX=9606 GN=APP PE=1 SV=3	1.136	1.336	1.184	1.236	0.978	0.781	0.801	0.757	0.914	0.0481245	0.0145787	0.128781	0.027374	0.198705	0.75273	0.873506	0.517292	0.588364	0.249824	0.156586	0.508208	0.207954	0.63218	0.994908	0.99922	0.935537	0.952955	2.42972e+07	2.71117e+07	2.69593e+07	2.99737e+07	3.36869e+07	4.03539e+07	3.34585e+07	3.68222e+07	3.52252e+07	3.82802e+07	2.02675e+07	2.45217e+07	3.81721e+07	3.53645e+07	3.09125e+07	2.21723e+07	2.52134e+07	2.02117e+07
High	P07741	1	APRT	Adenine phosphoribosyltransferase OS=Homo sapiens OX=9606 GN=APRT PE=1 SV=2	0.36	1.094	1.222	1.3	0.01	0.838	0.759	0.722	1.075	2.77612e-10	0.318605	0.0827803	0.0145351	1e-17	0.482915	0.919853	0.383975	0.195169	4.96757e-09	0.793972	0.38851	0.134646	2.14091e-16	0.926222	0.99922	0.87787	0.683967	596496		501289	91920.4			702498	605791		825371	643352		765763	784869				534949
High	P48444	11	ARCN1	Coatomer subunit delta OS=Homo sapiens OX=9606 GN=ARCN1 PE=1 SV=1	0.872	1.015	1.001	0.909	0.691	0.712	0.784	0.888	0.818	0.677738	0.818228	0.923955	0.961496	0.542787	0.844198	0.956154	0.92763	0.980978	0.960546	0.978749	0.985178	0.997788	0.911686	0.994908	0.99922	0.995801	0.999814	7.86995e+06	7.25447e+06	6.21351e+06	7.48583e+06	6.08375e+06	7.38819e+06	8.01986e+06	6.94864e+06	7.34191e+06	6.4382e+06	7.97512e+06	6.93884e+06	5.50286e+06	7.02842e+06	5.32681e+06	5.10524e+06	5.33854e+06	4.53842e+06
High	P61204	6	ARF3	ADP-ribosylation factor 3 OS=Homo sapiens OX=9606 GN=ARF3 PE=1 SV=2	0.684	0.782	0.867	0.803	0.625	0.611	0.709	0.89	0.661	0.00590509	0.0855039	0.258339	0.438651	0.261266	0.299736	0.662168	0.92333	0.331613	0.0503532	0.490236	0.68425	0.85892	0.718786	0.792245	0.968194	0.994225	0.832433	3.92384e+06	5.30183e+06	3.01419e+06	4.08313e+06	3.17245e+06	3.61714e+06	4.33045e+06	4.10686e+06	4.08049e+06	3.84561e+06	4.44991e+06	3.00667e+06	3.00908e+06	3.46173e+06	2.17105e+06	2.76927e+06	2.95224e+06	2.45347e+06
High	P05089	8	ARG1	Arginase-1 OS=Homo sapiens OX=9606 GN=ARG1 PE=1 SV=2	1.608	1.092	1.739	1.255	1.395	2.124	1.475	1.399	1.682	4.18754e-07	0.314055	1.68362e-06	0.0086905	1.75266e-05	5.68117e-09	0.00181177	0.0286482	0.000715141	6.63823e-06	0.793972	2.80842e-05	0.0905581	0.000213861	9.05917e-08	0.0172191	0.213543	0.00948672	2.05938e+06	1.12128e+06	4.09344e+06	2.72684e+06	1.52386e+06	1.6963e+06	1.36923e+06	2.21815e+06	1.82665e+06	3.69482e+06	2.19083e+06	2.39772e+06	1.75816e+06	2.92931e+06	2.00649e+06	1.89388e+06	2.14537e+06	3.71797e+06
High	Q07960	9	ARHGAP1	Rho GTPase-activating protein 1 OS=Homo sapiens OX=9606 GN=ARHGAP1 PE=1 SV=1	0.973	0.983	1.111	0.904	0.648	0.635	0.685	0.853	0.762	0.445788	0.939854	0.326848	0.880738	0.360063	0.408014	0.549637	0.92281	0.760615	0.869598	0.987785	0.75437	0.987907	0.814728	0.885031	0.963138	0.994225	0.982507	3.72271e+06	3.6301e+06	3.29786e+06	3.63791e+06	3.52902e+06	3.8415e+06	3.81414e+06	3.43762e+06	4.2025e+06	3.70943e+06	3.99211e+06	3.55947e+06	3.04959e+06	3.12281e+06	1.86091e+06	2.06116e+06	2.45356e+06	1.84862e+06
Medium	Q5T5U3	1	ARHGAP21	Rho GTPase-activating protein 21 OS=Homo sapiens OX=9606 GN=ARHGAP21 PE=1 SV=2	0.847	0.01	0.26	0.65	0.935	0.619	0.913	0.784	0.773	0.763753	1e-17	1.9984e-15	0.109887	0.235978	0.333843	0.429484	0.627696	0.808849	0.973143	3.44853e-16	4.74772e-14	0.468232	0.69064	0.826172	0.923275	0.97226	0.982507	307436			260316							79999.7	199748			298340	276842
High	P52565	8	ARHGDIA	Rho GDP-dissociation inhibitor 1 OS=Homo sapiens OX=9606 GN=ARHGDIA PE=1 SV=3	0.899	0.922	1.007	0.934	0.825	0.77	0.814	0.954	0.796	0.894754	0.588371	0.887581	0.806452	0.721389	0.814052	0.813908	0.675184	0.917812	0.99827	0.920437	0.972025	0.973351	0.948746	0.994908	0.99922	0.973517	0.999814	3.76498e+07	3.21257e+07	2.73792e+07	3.38351e+07	2.82854e+07	2.94158e+07	2.90619e+07	2.98446e+07	3.36523e+07	2.98254e+07	3.15157e+07	3.55769e+07	2.53964e+07	3.1975e+07	2.57777e+07	2.8488e+07	2.81335e+07	2.33683e+07
High	P52566	2	ARHGDIB	Rho GDP-dissociation inhibitor 2 OS=Homo sapiens OX=9606 GN=ARHGDIB PE=1 SV=3	0.893	0.925	0.966	0.937	0.884	0.852	0.921	0.989	0.915	0.982339	0.884639	0.958289	0.676257	0.31486	0.426006	0.404061	0.559296	0.584114	0.998963	0.983846	0.988117	0.936871	0.788659	0.896055	0.904436	0.960541	0.952955	795967	648432	560100	699810	638972	732164	672466	593557	889447	574164	684581	792089	545482	677642	505222	654782	742886	519909
High	Q4LE39	1	ARID4B	AT-rich interactive domain-containing protein 4B OS=Homo sapiens OX=9606 GN=ARID4B PE=1 SV=2	0.744	0.432	0.421	1.204	1.387	1.314	1.429	3.807	3.88	0.150566	5.4674e-08	3.95059e-10	0.0250162	9.16472e-05	0.00147597	0.00303953	9.59033e-12	3.33511e-13	0.515323	1.66507e-06	7.80822e-09	0.197837	0.00102791	0.013639	0.0269329	2.29776e-10	8.24299e-12	1.04558e+06	821585	728135	612374	776501	387021	332224	482980	394432	491569	256651	989100	1.25023e+06	1.25868e+06	1.72179e+06	1.13416e+06	1.14561e+06	1.38816e+06
High	Q9Y4X5	1	ARIH1	E3 ubiquitin-protein ligase ARIH1 OS=Homo sapiens OX=9606 GN=ARIH1 PE=1 SV=2	1.002	0.765	0.928	0.753	0.457	0.384	0.544	0.39	0.306	0.490316	0.40833	0.959286	0.543291	0.080891	0.000316075	0.0864075	0.000206591	4.94753e-06	0.901665	0.847578	0.988279	0.911842	0.36011	0.00322916	0.399338	0.00288735	8.936e-05	82541.8	75852.8	79288.3	91476	67055.1	62395.1	63837.9	54166.3	73423.1	58767.1	81630.3	70405.3	40674.8	59599	43118.7	35111.2	34256.7
High	Q9Y2Y0	4	ARL2BP	ADP-ribosylation factor-like protein 2-binding protein OS=Homo sapiens OX=9606 GN=ARL2BP PE=1 SV=1	0.864	0.913	0.941	0.854	0.807	0.735	0.83	0.966	0.875	0.691702	0.753295	0.703367	0.873202	0.558134	0.9833	0.739229	0.633779	0.736672	0.963076	0.96038	0.930962	0.987907	0.918203	0.998049	0.994292	0.973412	0.978217	1.90354e+06	1.92986e+06	1.6737e+06	1.65744e+06	1.61443e+06	1.63265e+06	1.97883e+06	1.64029e+06	1.74739e+06	1.55139e+06	1.62236e+06	1.86839e+06	1.27619e+06	1.6222e+06	1.31595e+06	1.60861e+06	1.55744e+06	1.36098e+06
High	P36405	5	ARL3	ADP-ribosylation factor-like protein 3 OS=Homo sapiens OX=9606 GN=ARL3 PE=1 SV=2	0.75	0.719	0.671	0.663	0.467	0.55	0.501	0.718	0.554	0.0970206	0.0353435	0.00121051	0.0562661	0.00381333	0.106824	0.0337587	0.370452	0.0735262	0.403355	0.288546	0.0130006	0.34099	0.0321878	0.451802	0.199736	0.870693	0.410874	1.92808e+06	2.09435e+06	1.4079e+06	1.76716e+06	711580	1.35498e+06	1.41726e+06	1.46401e+06	1.19493e+06	1.30117e+06	1.43775e+06	1.41291e+06	1.06384e+06	1.49774e+06	931151	994129	989098	977623
High	Q92747	3	ARPC1A	Actin-related protein 2/3 complex subunit 1A OS=Homo sapiens OX=9606 GN=ARPC1A PE=2 SV=2	0.963	0.961	0.997	1.051	0.682	0.827	0.788	0.734	0.799	0.5582	0.959693	0.907045	0.222144	0.610825	0.529934	0.93527	0.43029	0.930604	0.912927	0.990705	0.979958	0.666493	0.921374	0.950979	0.99922	0.900395	0.999814	1.37888e+06	1.50483e+06	1.21212e+06	1.41892e+06	1.711e+06	1.34724e+06	1.84407e+06	1.36078e+06	1.44649e+06	1.83777e+06	1.46227e+06	1.52097e+06	1.24455e+06	1.54688e+06	947905	1.15528e+06	1.07029e+06	998136
High	O15143	10	ARPC1B	Actin-related protein 2/3 complex subunit 1B OS=Homo sapiens OX=9606 GN=ARPC1B PE=1 SV=3	0.995	1.133	1.148	0.965	0.777	0.713	0.796	0.882	0.75	0.434613	0.265215	0.207828	0.639637	0.978699	0.852819	0.899611	0.952515	0.704472	0.866309	0.761866	0.622691	0.923572	0.999837	0.994908	0.99922	0.998679	0.973998	7.60441e+06	7.45051e+06	7.15408e+06	8.08001e+06	6.67218e+06	8.17629e+06	9.35265e+06	7.53691e+06	8.59059e+06	7.65143e+06	8.56471e+06	7.14107e+06	6.58746e+06	7.45839e+06	5.57567e+06	5.52943e+06	6.34618e+06	4.60293e+06
High	O15144	15	ARPC2	Actin-related protein 2/3 complex subunit 2 OS=Homo sapiens OX=9606 GN=ARPC2 PE=1 SV=1	0.996	1.13	1.11	0.98	0.808	0.78	0.89	0.84	0.873	0.431354	0.272314	0.330213	0.561891	0.810455	0.75702	0.505362	0.867865	0.744555	0.864171	0.761866	0.7592	0.915349	0.967283	0.994908	0.958362	0.98417	0.978936	1.67944e+07	1.66048e+07	1.65478e+07	1.78773e+07	1.8199e+07	1.94148e+07	2.11114e+07	1.90465e+07	1.99234e+07	1.9442e+07	1.98855e+07	1.78719e+07	1.71537e+07	1.72277e+07	1.36584e+07	1.38232e+07	1.4689e+07	1.20684e+07
High	O15145	2	ARPC3	Actin-related protein 2/3 complex subunit 3 OS=Homo sapiens OX=9606 GN=ARPC3 PE=1 SV=3	0.844	0.818	0.858	0.855	0.818	0.843	0.978	1.032	0.991	0.53667	0.287427	0.234179	0.865914	0.472126	0.462336	0.259205	0.433568	0.359241	0.909239	0.774731	0.650836	0.985411	0.88065	0.914778	0.763497	0.900901	0.855475	2.19789e+06	2.14484e+06	1.83525e+06	2.05024e+06	1.67021e+06	2.13647e+06	1.92875e+06	1.99026e+06	2.28962e+06	2.06712e+06	2.59355e+06	1.95021e+06	1.77076e+06	2.15004e+06	1.55811e+06	1.7153e+06	1.95095e+06	1.62947e+06
High	P59998	7	ARPC4	Actin-related protein 2/3 complex subunit 4 OS=Homo sapiens OX=9606 GN=ARPC4 PE=1 SV=3	0.955	1.011	1.034	0.949	0.679	0.711	0.743	0.728	0.714	0.680662	0.839201	0.709959	0.721103	0.479279	0.83778	0.834439	0.407258	0.54366	0.960546	0.983846	0.93169	0.954129	0.881386	0.994908	0.99922	0.888919	0.952955	1.18959e+07	1.13147e+07	1.04064e+07	1.1762e+07	1.06606e+07	1.15767e+07	1.23017e+07	1.0881e+07	1.17895e+07	1.11596e+07	1.20262e+07	1.13314e+07	1.01146e+07	1.10744e+07	8.37517e+06	8.10255e+06	8.43694e+06	7.62362e+06
High	O15511	5	ARPC5	Actin-related protein 2/3 complex subunit 5 OS=Homo sapiens OX=9606 GN=ARPC5 PE=1 SV=3	0.905	1.033	1.104	0.959	0.867	0.799	0.863	1.11	0.816	0.997465	0.693994	0.355673	0.666527	0.529441	0.658434	0.603618	0.262254	0.991963	0.998963	0.941163	0.781816	0.934328	0.904628	0.986152	0.966407	0.776511	0.999814	4.79543e+06	5.37848e+06	4.51921e+06	4.89369e+06	4.53193e+06	4.67877e+06	5.26868e+06	4.96419e+06	5.13481e+06	4.55394e+06	5.34865e+06	5.22693e+06	3.92373e+06	4.58874e+06	3.77941e+06	3.9101e+06	3.84252e+06	3.36102e+06
High	Q9BPX5	1	ARPC5L	Actin-related protein 2/3 complex subunit 5-like protein OS=Homo sapiens OX=9606 GN=ARPC5L PE=1 SV=1	0.865	0.601	0.658	0.651	0.526	0.547	0.582	0.66	0.679	0.761598	0.00104361	0.00137255	0.0521729	0.0502108	0.0985531	0.16375	0.199883	0.396838	0.973143	0.0174805	0.0140971	0.327646	0.259312	0.429216	0.60479	0.689963	0.885782	1.00016e+06	991530	766924	861788	915347	575342	648156	598263	655320	519980	706713	847887	492887	647940	575426	524067	435079	544245
High	P56211	1	ARPP19	cAMP-regulated phosphoprotein 19 OS=Homo sapiens OX=9606 GN=ARPP19 PE=1 SV=2	0.73	0.919	0.816	0.655	0.954	0.693	0.676	0.618	1	0.261592	0.960287	0.337739	0.139434	0.231659	0.731745	0.505669	0.112231	0.335812	0.68856	0.990705	0.765342	0.535341	0.687524	0.994908	0.958362	0.51569	0.833496	351036	183064	188026	237876	143817	392513	207336	138416	242405	176569	203136	211293	140727	130495		222967	262202	150320
High	P15289	4	ARSA	Arylsulfatase A OS=Homo sapiens OX=9606 GN=ARSA PE=1 SV=3	0.958	0.891	0.967	1.184	0.978	0.868	1.023	1.164	0.975	0.612721	0.641713	0.930798	0.0381289	0.0839982	0.370198	0.178291	0.181007	0.399012	0.927723	0.927733	0.985178	0.26804	0.368429	0.855522	0.636885	0.652226	0.885857	1.05829e+06	999736	1.01762e+06	873829	1.0501e+06	908129	1.02857e+06	970086	1.11823e+06	1.10824e+06	808569	1.17499e+06	1.21631e+06	1.33267e+06	1.1923e+06	955930	902692	901706
Medium	Q5T4W7	1	ARTN	Artemin OS=Homo sapiens OX=9606 GN=ARTN PE=1 SV=1	100	100		100			100			1e-17	1e-17		1e-17			1e-17			2.20748e-16	3.44853e-16		3.05844e-16			2.38081e-16							105286	109834		103273					95566.2
High	Q13510	6	ASAH1	Acid ceramidase OS=Homo sapiens OX=9606 GN=ASAH1 PE=1 SV=5	1.147	1.047	1.119	1.108	1.021	0.909	0.903	1.209	0.955	0.0137693	0.559648	0.2964	0.0684255	0.0370101	0.250151	0.460354	0.1299	0.454731	0.100691	0.9182	0.731513	0.372153	0.214149	0.72984	0.93944	0.567637	0.929534	3.03143e+06	2.89569e+06	3.3864e+06	2.79735e+06	3.48426e+06	3.04728e+06	3.12515e+06	3.02327e+06	3.29918e+06	3.34432e+06	2.55953e+06	3.02565e+06	3.58848e+06	3.2359e+06	3.22133e+06	2.56636e+06	2.95289e+06	2.66804e+06
Medium	Q9Y294	1	ASF1A	Histone chaperone ASF1A OS=Homo sapiens OX=9606 GN=ASF1A PE=1 SV=1	0.927	1.131	1.16	0.945	0.892	0.936	1.08	0.993	1.057	0.808471	0.223101	0.20345	0.662139	0.392263	0.190245	0.108475	0.545745	0.223276	0.980573	0.718642	0.611792	0.934328	0.839036	0.64658	0.472596	0.954692	0.717579	249098	218241	195126	213300	239493	265687	295732	235259	297926	217786	280323	242969	204791	207576	186628	248343	202942	201048
High	P04424	2	ASL	Argininosuccinate lyase OS=Homo sapiens OX=9606 GN=ASL PE=1 SV=4	0.918	1.056	1.038	1.006	0.812	0.761	0.828	0.733	0.75	0.87164	0.453336	0.617882	0.402945	0.614801	0.86477	0.74998	0.4254	0.703386	0.993202	0.8793	0.911668	0.834533	0.921374	0.994908	0.997673	0.89743	0.973998	502537	777686	650318	657339	605217	716022	785895	645227	725052	674734	757187	696077	588414	670352	496038	527470	558427	487417
High	O43681	2	ASNA1	ATPase GET3 OS=Homo sapiens OX=9606 GN=GET3 PE=1 SV=2	0.97	1.059	1.014	0.87	0.772	0.703	0.711	0.772	0.717	0.552739	0.415841	0.762502	0.989785	0.777955	0.793432	0.675456	0.576037	0.555419	0.912927	0.848692	0.946373	0.997788	0.963665	0.994908	0.975521	0.965636	0.952955	934762	891277	893800	995025	766569	916027	979988	924561	897481	832103	1.03781e+06	852584	584356	827599	818580	625880	724660	537128
High	P08243	1	ASNS	Asparagine synthetase [glutamine-hydrolyzing] OS=Homo sapiens OX=9606 GN=ASNS PE=1 SV=4	0.919	0.905	1.071	0.862	0.663	0.713	0.694	0.702	0.714	0.839172	0.842793	0.462069	0.926263	0.596525	0.849031	0.591366	0.317247	0.540083	0.987998	0.983846	0.862865	0.991581	0.921374	0.994908	0.963138	0.831356	0.952955	379108	406643	349434	450133	347105	355726	380809	307951	420459	345891	494594	333342	320616	379099	253661	249119	280793	262733
Medium	Q2TAZ0	1	ATG2A	Autophagy-related protein 2 homolog A OS=Homo sapiens OX=9606 GN=ATG2A PE=1 SV=3	1.212	0.977	1.019	1.29	1.165	0.897	0.684	0.814	0.465	0.0155887	0.824717	0.737049	0.0095026	0.00439475	0.279951	0.544304	0.754402	0.00900776	0.111577	0.979387	0.93749	0.0972984	0.0364424	0.765567	0.963138	0.975477	0.0819776	975293	734220	1.17143e+06	681472	1.19333e+06	752550	908266	863430	967867	1.01967e+06	634119	817079	2.21236e+06	1.09152e+06	1.32412e+06	760104	962942	902108
High	Q9NT62	1	ATG3	Ubiquitin-like-conjugating enzyme ATG3 OS=Homo sapiens OX=9606 GN=ATG3 PE=1 SV=1	0.998	1.163	1.147	1.056	0.886	0.802	0.779	0.86	0.786	0.399273	0.12339	0.192587	0.211726	0.25807	0.64526	0.98218	0.950544	0.870049	0.837127	0.579218	0.602345	0.656259	0.713328	0.984319	0.99922	0.998679	0.991686	701402	1.18906e+06	971981	853955	935983	883410	1.2761e+06	982441	948933	977645	1.15565e+06	982036	840417	1.10619e+06	803949	716381	914776	789996
High	P31939	15	ATIC	Bifunctional purine biosynthesis protein PURH OS=Homo sapiens OX=9606 GN=ATIC PE=1 SV=3	0.874	0.907	0.996	0.851	0.718	0.741	0.78	0.863	0.726	0.695816	0.500717	0.958868	0.679443	0.690455	0.977499	0.977991	0.964926	0.593992	0.963939	0.906704	0.988279	0.939019	0.947409	0.997794	0.99922	0.998679	0.952955	7.41351e+06	6.40442e+06	5.84818e+06	6.80616e+06	5.14802e+06	6.77276e+06	6.55361e+06	5.7331e+06	7.21621e+06	6.68377e+06	7.00109e+06	6.47965e+06	5.32008e+06	6.44694e+06	4.52725e+06	4.86802e+06	5.39034e+06	4.50199e+06
High	P05023	4	ATP1A1	Sodium/potassium-transporting ATPase subunit alpha-1 OS=Homo sapiens OX=9606 GN=ATP1A1 PE=1 SV=1	0.891	0.853	0.908	0.978	0.898	0.874	0.949	0.957	0.834	0.965314	0.525729	0.64994	0.519342	0.300194	0.350625	0.326413	0.665929	0.907534	0.998963	0.913669	0.91565	0.904364	0.770216	0.843658	0.831175	0.973412	0.999814	441875	682203	439814	540866	745175	326126	453167	549446	408137	625865	519300	351084	680555	617368	392111	493671	489923	180281
High	P25705	1	ATP5A1	ATP synthase subunit alpha, mitochondrial OS=Homo sapiens OX=9606 GN=ATP5F1A PE=1 SV=1	0.01	0.01	0.01	0.01	0.01	0.01	0.01	0.01	0.01	1e-17	1e-17	1e-17	1e-17	1e-17	1e-17	1e-17	1e-17	1e-17	2.20748e-16	3.44853e-16	2.45e-16	3.05844e-16	2.14091e-16	2.22642e-16	2.38081e-16	2.73023e-16	2.86341e-16		325982
High	P06576	9	ATP5B	ATP synthase subunit beta, mitochondrial OS=Homo sapiens OX=9606 GN=ATP5F1B PE=1 SV=3	0.823	0.798	0.879	0.932	0.65	0.699	0.637	0.799	0.728	0.407931	0.175734	0.316721	0.689828	0.378394	0.766248	0.339308	0.690742	0.604325	0.845204	0.646954	0.748968	0.940674	0.831266	0.994908	0.842378	0.973517	0.952955	2.22395e+06	3.35492e+06	2.23991e+06	2.28762e+06	2.19284e+06	1.94434e+06	2.16642e+06	2.47079e+06	2.39794e+06	2.15766e+06	2.65783e+06	2.64916e+06	2.19899e+06	2.51254e+06	1.70072e+06	1.52094e+06	1.73105e+06	1.71947e+06
High	Q15904	5	ATP6AP1	V-type proton ATPase subunit S1 OS=Homo sapiens OX=9606 GN=ATP6AP1 PE=1 SV=2	1	0.925	0.764	1.064	0.98	0.931	0.985	1.085	1.166	0.311596	0.687719	0.0278933	0.237011	0.195631	0.200048	0.245614	0.310946	0.093651	0.753493	0.938063	0.18798	0.690794	0.629897	0.664013	0.749886	0.825907	0.471873	5.00269e+06	4.29792e+06	4.47961e+06	4.10428e+06	5.08031e+06	4.08383e+06	3.90148e+06	4.22001e+06	3.45627e+06	3.55772e+06	3.17437e+06	4.90982e+06	4.42782e+06	4.07008e+06	4.53975e+06	3.59735e+06	4.19002e+06	4.17866e+06
High	O75787	10	ATP6AP2	Renin receptor OS=Homo sapiens OX=9606 GN=ATP6AP2 PE=1 SV=2	1.086	1.067	0.807	1.087	0.887	0.817	0.783	0.82	0.832	0.110851	0.525686	0.0821009	0.191519	0.450851	0.573741	0.96354	0.780947	0.916576	0.435951	0.913669	0.38851	0.621376	0.862705	0.966537	0.99922	0.982473	0.999814	6.28519e+06	5.90087e+06	6.29548e+06	6.2407e+06	7.38233e+06	5.80214e+06	5.65353e+06	7.26058e+06	4.17857e+06	5.41126e+06	4.08267e+06	5.55352e+06	6.34269e+06	6.99335e+06	6.2019e+06	4.33737e+06	5.51366e+06	4.29448e+06
High	P38606	12	ATP6V1A	V-type proton ATPase catalytic subunit A OS=Homo sapiens OX=9606 GN=ATP6V1A PE=1 SV=2	0.961	0.986	1.063	0.908	0.702	0.667	0.809	0.874	0.732	0.594803	0.99699	0.544294	0.96295	0.600838	0.578193	0.836152	0.989094	0.61934	0.916355	0.999114	0.883169	0.997788	0.921374	0.966666	0.99922	0.998679	0.952955	5.44147e+06	6.11347e+06	5.43541e+06	6.07887e+06	5.35485e+06	5.60529e+06	6.03733e+06	5.47922e+06	6.24451e+06	6.08898e+06	6.52503e+06	5.45778e+06	5.35625e+06	5.39386e+06	4.12655e+06	4.12679e+06	5.09301e+06	3.43289e+06
High	P21281	14	ATP6V1B2	V-type proton ATPase subunit B, brain isoform OS=Homo sapiens OX=9606 GN=ATP6V1B2 PE=1 SV=3	0.898	0.998	0.947	0.906	0.686	0.714	0.738	0.86	0.71	0.880634	0.923257	0.705058	0.976163	0.513869	0.856934	0.812822	0.953288	0.526576	0.995036	0.98532	0.931627	0.997788	0.89347	0.994908	0.99922	0.998679	0.949201	7.79055e+06	8.47845e+06	6.91047e+06	8.01091e+06	6.68366e+06	8.0574e+06	8.59318e+06	7.77504e+06	7.24062e+06	8.04222e+06	8.2024e+06	7.20443e+06	6.66364e+06	8.04007e+06	5.59933e+06	5.76555e+06	5.64264e+06	4.79929e+06
High	P21283	2	ATP6V1C1	V-type proton ATPase subunit C 1 OS=Homo sapiens OX=9606 GN=ATP6V1C1 PE=1 SV=4	0.82	0.976	1.026	1.006	0.736	0.636	0.689	0.959	0.832	0.548907	0.75714	0.6641	0.43154	0.977111	0.41625	0.564952	0.657182	0.920213	0.912927	0.96038	0.920631	0.855451	0.999837	0.891425	0.963138	0.973412	0.999814	427908	453117	266960	416298	437615	410966	396890	467270	478214	466038	390166	448615	431356	441954	226887	326437	348468	229585
High	Q9Y5K8	1	ATP6V1D	V-type proton ATPase subunit D OS=Homo sapiens OX=9606 GN=ATP6V1D PE=1 SV=1	0.398	0.446	0.57	0.362	0.335	0.386	0.424	0.477	0.352	0.000109271	0.000357332	0.00350245	4.76976e-05	0.00193558	0.000356283	0.00336682	0.00540804	9.55019e-05	0.0013513	0.00654643	0.0332168	0.000976765	0.0171365	0.00360871	0.0296105	0.0529087	0.00148502	161742	162996	64667.5	61147.1	90784.8	68952.2	75904.2		154306	82669.5	92555.5	53127.1	65179.3		54365.2	42008	80127.8	54728.6
High	P36543	2	ATP6V1E1	V-type proton ATPase subunit E 1 OS=Homo sapiens OX=9606 GN=ATP6V1E1 PE=1 SV=1	0.828	0.873	0.782	0.779	0.649	0.664	0.696	0.877	0.676	0.473919	0.553283	0.0658416	0.431065	0.424748	0.565038	0.60102	0.975914	0.388777	0.891456	0.914303	0.340139	0.855451	0.862705	0.966537	0.966407	0.998679	0.87858	1.10622e+06	1.38788e+06	890072	1.18132e+06	1.09059e+06	1.13218e+06	1.10624e+06	1.03302e+06	890947	992046	1.0537e+06	1.00021e+06	897644	1.0391e+06	883400	732173	796843	748344
High	Q16864	1	ATP6V1F	V-type proton ATPase subunit F OS=Homo sapiens OX=9606 GN=ATP6V1F PE=1 SV=2	0.723	0.687	0.7	0.704	0.254	0.533	0.384	0.887	0.511	0.156018	0.0402264	0.0270716	0.206415	3.30849e-07	0.0726801	0.000642025	0.932155	0.0298629	0.530295	0.313238	0.185095	0.649009	4.63779e-06	0.351486	0.00675559	0.997977	0.214429	444435	459918	307860	332960	332159	259284	324233	310759	386666	316294	262394	395160	318116	302905	114806	259410	109067	240527
High	O75348	2	ATP6V1G1	V-type proton ATPase subunit G 1 OS=Homo sapiens OX=9606 GN=ATP6V1G1 PE=1 SV=3	0.655	0.696	0.622	0.642	0.509	0.489	0.305	0.756	0.708	0.0161365	0.0254672	0.000311034	0.0451914	0.03284	0.0236552	5.94562e-06	0.510896	0.515282	0.113436	0.238358	0.00385027	0.303207	0.195144	0.147299	7.9624e-05	0.934517	0.94596	891177	978915	506460	847404	589986	806463	576491	633303	730424	650095	381491	528215	526874	705844	281455	563332	456042	351203
High	Q9UI12	3	ATP6V1H	V-type proton ATPase subunit H OS=Homo sapiens OX=9606 GN=ATP6V1H PE=1 SV=1	0.94	0.922	1.024	0.873	0.627	0.667	0.689	0.885	0.77	0.731738	0.854206	0.677682	0.969015	0.388097	0.579997	0.565014	0.940294	0.798112	0.969902	0.983846	0.925752	0.997788	0.836403	0.968028	0.963138	0.998679	0.982507	873166	861130	792691	872399	675726	363750	739084	352071	892317	416755	420043	765854	322446	337681	243564	232589	273092	202920
High	O75882	6	ATRN	Attractin OS=Homo sapiens OX=9606 GN=ATRN PE=1 SV=2	0.922	1.062	0.947	1.254	1.063	1.091	1.08	1.051	1.083	0.855487	0.420219	0.744473	0.0122848	0.0209907	0.0311244	0.108369	0.385735	0.183	0.990827	0.851709	0.939739	0.120044	0.136556	0.185022	0.472596	0.880308	0.661295	1.58814e+06	1.45776e+06	1.17854e+06	1.30281e+06	1.80123e+06	1.52591e+06	1.56051e+06	1.7979e+06	1.44245e+06	1.56154e+06	1.18393e+06	1.79987e+06	1.99016e+06	1.81177e+06	1.59671e+06	1.5545e+06	1.32548e+06	1.41299e+06
High	Q8WWM7	4	ATXN2L	Ataxin-2-like protein OS=Homo sapiens OX=9606 GN=ATXN2L PE=1 SV=2	0.921	1	0.935	0.781	0.776	0.697	0.669	0.786	0.89	0.84808	0.718733	0.726843	0.464097	0.773961	0.756293	0.475689	0.634031	0.675707	0.987998	0.946361	0.934521	0.87576	0.963399	0.994908	0.949364	0.973412	0.968328	900409	679711	694068	900926	727524	923908	850543	713797	852044	682691	901132	603211	528963	783578	591032	722194	799334	437083
High	P30530	6	AXL	Tyrosine-protein kinase receptor UFO OS=Homo sapiens OX=9606 GN=AXL PE=1 SV=4	0.947	1.299	0.977	1	1.754	1.441	1.758	1.316	1.66	0.73976	0.0268488	0.912778	0.469351	7.74705e-06	0.000225183	7.14448e-05	0.0568167	0.000888366	0.972892	0.238486	0.981709	0.876967	9.91539e-05	0.00243777	0.000837789	0.339455	0.011653	1.07472e+07	7.01283e+06	8.17043e+06	6.84139e+06	7.67937e+06	1.11366e+07	1.10352e+07	7.72767e+06	9.27483e+06	9.1561e+06	6.55523e+06	9.48038e+06	7.94196e+06	8.29282e+06	1.22197e+07	1.40298e+07	1.33278e+07	1.30186e+07
High	P25311	5	AZGP1	Zinc-alpha-2-glycoprotein OS=Homo sapiens OX=9606 GN=AZGP1 PE=1 SV=2	1.334	1.936	2.616	1.821	1.29	1.692	1.538	2.144	1.723	0.00133245	6.07497e-07	1e-17	2.81758e-07	0.000518198	4.80894e-06	0.000895802	3.18861e-05	0.000470743	0.0129517	1.58287e-05	2.45e-16	6.91188e-06	0.0053059	6.10166e-05	0.00914028	0.000492556	0.00650179	787088	959906	1.3575e+06	741628	1.03461e+06	1.81944e+06	1.08438e+06	2.88118e+06	2.50042e+06	2.08113e+06	1.92596e+06	1.55763e+06	1.9301e+06	1.20209e+06	1.03917e+06	1.46819e+06	879447	1.56634e+06
High	P61769	4	B2M	Beta-2-microglobulin OS=Homo sapiens OX=9606 GN=B2M PE=1 SV=1	1.54	1.531	1.08	1.574	1.327	1.391	1.259	1.149	1.737	2.29662e-06	0.000407154	0.461499	9.40947e-05	0.0031808	0.000471001	0.018679	0.201361	0.000407315	3.47731e-05	0.00734443	0.862835	0.00183135	0.0274388	0.00467043	0.130255	0.69313	0.00569271	5.77545e+07	3.78319e+07	5.54132e+07	5.85334e+07	8.91706e+07	7.48163e+07	6.25984e+07	4.83443e+07	5.79334e+07	3.27685e+07	3.55217e+07	6.2938e+07	5.67349e+07	6.04127e+07	4.78194e+07	5.0905e+07	6.15605e+07	5.77171e+07
High	O43505	5	B3GNT1; B4GAT1	Beta-1,4-glucuronyltransferase 1 OS=Homo sapiens OX=9606 GN=B4GAT1 PE=1 SV=1	0.837	0.926	0.799	1.062	0.728	0.704	0.702	0.708	0.85	0.488163	0.830016	0.0710939	0.138874	0.935277	0.795388	0.628345	0.338276	0.838842	0.901665	0.981042	0.358387	0.535341	0.999837	0.994908	0.966407	0.849489	0.985293	2.08329e+06	2.10043e+06	1.62116e+06	1.56146e+06	2.34553e+06	1.88231e+06	2.17226e+06	2.22207e+06	1.65575e+06	2.09375e+06	1.25888e+06	2.14056e+06	2.43649e+06	2.14831e+06	1.81874e+06	1.57688e+06	1.29946e+06	1.46147e+06
High	Q8NFL0	1	B3GNT7	UDP-GlcNAc:betaGal beta-1,3-N-acetylglucosaminyltransferase 7 OS=Homo sapiens OX=9606 GN=B3GNT7 PE=1 SV=1	0.666	0.97	1.017	1.048	1.25	1.205	1.241	0.991	1.002	0.190566	0.735185	0.634181	0.337007	0.0217635	0.00685383	0.0226062	0.552004	0.331787	0.59409	0.954807	0.914527	0.791026	0.140805	0.0536923	0.150092	0.958658	0.832433	130862	131913	87533.2	81164.2	109701	134524	99424.5	127464	133582	141690	91302.3	132762	141924	137738	196199	161687	164272	142531
High	Q6UX72	2	B3GNT9	UDP-GlcNAc:betaGal beta-1,3-N-acetylglucosaminyltransferase 9 OS=Homo sapiens OX=9606 GN=B3GNT9 PE=2 SV=1	1.197	1.413	1.387	1.333	0.828	0.28	1.074	0.916	0.01	0.109118	0.00778862	0.0168239	0.0199008	0.604733	9.99467e-08	0.113687	0.816108	1e-17	0.43172	0.101468	0.12847	0.165022	0.921374	1.49287e-06	0.483685	0.98417	2.86341e-16	285012	121314	193599	124152	181679	415607	369711	129951	345996	217349		201475	487716	332006	250176	207681		69311.3
High	P15291	3	B4GALT1	Beta-1,4-galactosyltransferase 1 OS=Homo sapiens OX=9606 GN=B4GALT1 PE=1 SV=5	0.96	0.938	0.832	0.902	1.053	0.859	0.886	1.719	1.229	0.591	0.946523	0.19347	0.823614	0.0245676	0.401083	0.517867	0.00168333	0.0548415	0.916355	0.989493	0.602434	0.973456	0.155529	0.87563	0.962156	0.0197623	0.340078	1.21075e+06	1.1614e+06	1.00663e+06	963936	1.40442e+06	1.07449e+06	1.02507e+06	859669	1.16557e+06	871118	709102	925277	960121	950954	1.25414e+06	914660	1.09038e+06	1.01439e+06
High	O60513	1	B4GALT4	Beta-1,4-galactosyltransferase 4 OS=Homo sapiens OX=9606 GN=B4GALT4 PE=1 SV=1	100				100			100		1e-17				1e-17			1e-17		2.20748e-16				2.14091e-16			2.73023e-16						933660											4.79964e+06	382949
High	Q9NWV8	1	BABAM1	BRISC and BRCA1-A complex member 1 OS=Homo sapiens OX=9606 GN=BABAM1 PE=1 SV=1	0.823	1.028	1.248	0.951	0.872	0.918	0.746	1.238	0.809	0.725871	0.539285	0.0918817	0.643647	0.445551	0.227201	0.852136	0.104373	0.977417	0.9692	0.914072	0.411268	0.926937	0.862705	0.706348	0.99922	0.48979	0.999814	155228	152164	126539	152599	110407	157953	219222	145407	191812	151051	197140	156414	98429.3	146188	148069	134069	114988	134491
High	O95816	1	BAG2	BAG family molecular chaperone regulator 2 OS=Homo sapiens OX=9606 GN=BAG2 PE=1 SV=1	0.799	0.661	0.684	0.637	0.508	0.53	0.557	0.757	0.764	0.516627	0.0394348	0.0356652	0.0830955	0.0894782	0.0685501	0.108332	0.516101	0.766077	0.905492	0.310629	0.221917	0.409393	0.382786	0.336338	0.472596	0.935537	0.982507	366145	284459	253035	312883	212502	197376	230487	213118	263828	156634	238030	257775	175825	186463	149260	180280	179983	155565
High	O95817	5	BAG3	BAG family molecular chaperone regulator 3 OS=Homo sapiens OX=9606 GN=BAG3 PE=1 SV=3	0.975	0.977	0.984	0.812	0.865	0.841	0.745	1.053	0.991	0.490092	0.888845	0.964847	0.565376	0.25292	0.470847	0.848371	0.382223	0.357834	0.901665	0.983846	0.991402	0.916229	0.705957	0.920094	0.99922	0.876397	0.855475	2.91927e+06	2.30265e+06	2.70124e+06	2.88559e+06	2.32823e+06	2.47833e+06	2.64541e+06	1.74763e+06	2.71027e+06	2.0101e+06	2.83487e+06	2.30103e+06	1.66759e+06	2.19098e+06	1.7584e+06	2.11055e+06	1.73216e+06	1.96911e+06
Medium	O14514	1	BAI1; ADGRB1	Adhesion G protein-coupled receptor B1 OS=Homo sapiens OX=9606 GN=ADGRB1 PE=1 SV=2	0.991	1.028	1.092	0.893	0.805	0.796	0.875	0.794	0.814	0.369735	0.669849	0.404395	0.988446	0.646283	0.676031	0.558666	0.667736	0.998298	0.802678	0.932414	0.832141	0.997788	0.934828	0.987236	0.963138	0.973412	0.999814	4.1729e+06	3.77875e+06	4.03358e+06	3.98702e+06	3.84192e+06	4.1297e+06	4.45744e+06	3.67444e+06	4.29333e+06	3.98477e+06	4719038	3.69268e+06	3.15269e+06	3.76464e+06	3.02878e+06	3.05814e+06	3.733e+06	2.63486e+06
High	Q9UQB8	1	BAIAP2	Brain-specific angiogenesis inhibitor 1-associated protein 2 OS=Homo sapiens OX=9606 GN=BAIAP2 PE=1 SV=1	0.707	0.726	0.723	0.738	0.777	0.697	0.616	0.8	0.841	0.215481	0.142819	0.082626	0.377344	0.80383	0.75454	0.264903	0.694348	0.87953	0.637802	0.592763	0.38851	0.825744	0.966327	0.994908	0.769544	0.973517	0.993376	306198	205280	147644	227715	142549	232228	208607	142629	230303	121482	212809	231186	148080	219144	175048	180442	216896	170015
High	O75531	1	BANF1	Barrier-to-autointegration factor OS=Homo sapiens OX=9606 GN=BANF1 PE=1 SV=1	0.808	0.748	0.573	0.856	0.392	0.43	0.358	0.453	0.591	0.417407	0.0951104	0.000103688	0.883932	0.000684996	0.00292211	0.000174098	0.00249171	0.135946	0.849269	0.522328	0.00141787	0.987907	0.00663854	0.024896	0.0019634	0.027339	0.572044	969570	672731	558756	643653	762520	702331	645933	519027	652883	457101	328569	631761	652448	756156	238490	408396	354580	363256
Medium	Q9BZE3	1	BARHL1	BarH-like 1 homeobox protein OS=Homo sapiens OX=9606 GN=BARHL1 PE=2 SV=1	1.266	1.508	1.2	1.484	1.658	1.193	1.278	0.655	1.049	0.0074759	0.000446586	0.0967188	0.00041171	5.28313e-07	0.00806072	0.0153639	0.187051	0.237238	0.0615264	0.00799422	0.426208	0.00718205	7.27589e-06	0.0613655	0.110886	0.66646	0.729728	774113	791611	991162	863849	1.17771e+06	1.21188e+06	1.13317e+06	1.18022e+06	939616	1.18556e+06	765493	745394	1.24082e+06	1.16163e+06	1.29772e+06	1.22505e+06	1.34271e+06	754000
High	Q07812	1	BAX	Apoptosis regulator BAX OS=Homo sapiens OX=9606 GN=BAX PE=1 SV=1	0.925	0.731	0.873	0.948	0.574	0.685	0.65	0.815	0.839	0.806529	0.0750089	0.418196	0.618679	0.174339	0.685913	0.390403	0.759107	0.88766	0.980573	0.461271	0.840864	0.922375	0.59245	0.987236	0.895117	0.976358	0.99485	743703		687679	804938	601316	520625	567121				649179	704696			472362	420975	427227	504318
High	P50895	1	BCAM	Basal cell adhesion molecule OS=Homo sapiens OX=9606 GN=BCAM PE=1 SV=2	0.655	0.657	0.562	0.599	0.495	0.5	0.415	0.251	0.235	0.00430971	0.00906913	1.37954e-06	0.005054	0.00756147	0.0320488	0.00246639	9.16593e-09	7.36405e-09	0.0384133	0.114339	2.31763e-05	0.0639902	0.0568922	0.188147	0.0224451	1.88786e-07	1.58749e-07	2.86966e+06	2.25581e+06	1.48642e+06	1.87112e+06	1.64784e+06	1.50749e+06	1.76063e+06	1.85322e+06	1.61152e+06	1.26649e+06	1.54963e+06	1.6295e+06	1.27366e+06	1.81069e+06	1.43285e+06	1.17871e+06	1.10697e+06	1.14579e+06
High	O75934	1	BCAS2	Pre-mRNA-splicing factor SPF27 OS=Homo sapiens OX=9606 GN=BCAS2 PE=1 SV=1	0.57	0.718	0.78	0.749	0.479	0.525	0.495	1.173	0.962	0.036511	0.239184	0.272964	0.470084	0.0951089	0.0610069	0.0292952	0.169932	0.436516	0.203874	0.734665	0.702148	0.876967	0.400682	0.306332	0.18123	0.630389	0.920053	154226	149699	94782.1	86678.2	59140.3	110669	62620.4	110842	133646	94544	118504	113823	51005.9	135696	72792.4	61395.1	82229	75161.6
High	P54687	2	BCAT1	Branched-chain-amino-acid aminotransferase, cytosolic OS=Homo sapiens OX=9606 GN=BCAT1 PE=1 SV=3	0.769	0.896	0.942	1.011	0.788	0.729	0.79	0.787	0.817	0.253987	0.758111	0.861206	0.402963	0.7381	0.95083	0.92657	0.637165	0.983695	0.681116	0.96038	0.96633	0.834533	0.95612	0.996052	0.99922	0.973412	0.999814	526061	601146	455223	264201	446919	470194	588873	501063	526721	544538	569500	494418	576711	632905	493543	408975	427854	425183
High	P06276	3	BCHE	Cholinesterase OS=Homo sapiens OX=9606 GN=BCHE PE=1 SV=1	0.896	0.872	0.972	1.252	0.952	0.803	0.965	1.174	1.159	0.97831	0.57359	0.969505	0.0236395	0.175446	0.641319	0.287613	0.168731	0.0993679	0.998963	0.919695	0.992719	0.190654	0.593642	0.984319	0.793908	0.629856	0.489132	585832	760941	443122	473311	600589	465861	679215	571100	520227	593822	300388	655603	730483	723602	624170	493420	303606	471417
High	P21810	14	BGN	Biglycan OS=Homo sapiens OX=9606 GN=BGN PE=1 SV=2	1.073	1.307	1.305	1.438	2.513	1.616	1.898	1.147	1.308	0.14359	0.0234193	0.0187138	0.00107448	1.23859e-10	1.55447e-05	1.40564e-05	0.203424	0.0270048	0.508486	0.227877	0.14032	0.0172137	2.31498e-09	0.00018435	0.000184061	0.69313	0.196307	2.09128e+08	1.77523e+08	1.98211e+08	1.71511e+08	2.21349e+08	2.74298e+08	2.33438e+08	2.08514e+08	2.2015e+08	2.47631e+08	1.70899e+08	2.25259e+08	2.71536e+08	2.3706e+08	4.26702e+08	4.05704e+08	4.06132e+08	2.41007e+08
High	Q8TD16	1	BICD2	Protein bicaudal D homolog 2 OS=Homo sapiens OX=9606 GN=BICD2 PE=1 SV=1	0.965	1.028	1.114	0.928	0.777	0.744	0.818	1.079	0.993	0.611232	0.549438	0.321305	0.753438	0.741143	0.95961	0.796116	0.322312	0.352975	0.927218	0.914303	0.748968	0.965123	0.956905	0.996052	0.99922	0.836229	0.85266	111361	99589	94039.9	113691	98175.3	113392	115674	92695.5	126358	93796.3	121860	107461	62557.1	99485.2	73707.1	92315.1	81230.4	70691.5
High	P55957	3	BID	BH3-interacting domain death agonist OS=Homo sapiens OX=9606 GN=BID PE=1 SV=1	1.087	0.727	1.005	1.087	0.628	0.967	0.926	1.447	0.951	0.13574	0.0887759	0.777516	0.183125	0.366409	0.136183	0.389474	0.0190596	0.469231	0.492879	0.499232	0.948141	0.607407	0.819499	0.538343	0.894727	0.155389	0.932899	726567	553329	836594	857762	583809	381021	285567	480576	551719	487413	691109	729949	553676	823722	578354	647055	617082	433974
High	O00499	3	BIN1	Myc box-dependent-interacting protein 1 OS=Homo sapiens OX=9606 GN=BIN1 PE=1 SV=1	0.678	0.758	0.828	0.706	0.685	0.558	0.611	0.885	0.716	0.0329052	0.0950468	0.182242	0.152818	0.649839	0.12373	0.247103	0.941885	0.552133	0.189915	0.522328	0.594497	0.555379	0.935987	0.502586	0.750544	0.998679	0.952955	1.36948e+06	930366	590481	568174	372399	783808	833594	727056	509605	529600	545845	982425	688258	513628	746626	245098	528935	351413
High	Q13867	6	BLMH	Bleomycin hydrolase OS=Homo sapiens OX=9606 GN=BLMH PE=1 SV=1	1.007	1.219	1.359	1.09	0.846	1.025	0.915	1.276	0.975	0.277699	0.0843858	0.00714123	0.104339	0.403244	0.0701771	0.42136	0.0777448	0.398419	0.708323	0.487401	0.0615245	0.45721	0.847597	0.343606	0.916892	0.413666	0.885857	2.89675e+06	3.72047e+06	3.10223e+06	3.40315e+06	3.05662e+06	4.81941e+06	3.62719e+06	3.8364e+06	4.08513e+06	5.41887e+06	3.28796e+06	3.30645e+06	3.89313e+06	3.57301e+06	2.2124e+06	3.60358e+06	2.93134e+06	4.06591e+06
High	P53004	7	BLVRA	Biliverdin reductase A OS=Homo sapiens OX=9606 GN=BLVRA PE=1 SV=2	0.975	0.945	0.979	0.927	0.698	0.685	0.745	0.775	0.658	0.477913	0.780775	0.924752	0.834335	0.600705	0.681398	0.848272	0.588837	0.320316	0.893062	0.965328	0.985178	0.976512	0.921374	0.987236	0.99922	0.965809	0.818738	5.062e+06	4.5189e+06	4.48832e+06	4.91887e+06	4.56161e+06	4.54024e+06	4.88326e+06	4.39854e+06	4.81549e+06	4.17422e+06	4.61579e+06	4.1217e+06	3.91705e+06	4.64428e+06	3.15055e+06	3.19051e+06	3.32707e+06	3.19981e+06
High	P30043	5	BLVRB	Flavin reductase (NADPH) OS=Homo sapiens OX=9606 GN=BLVRB PE=1 SV=3	1.003	0.949	0.973	0.89	0.782	0.846	0.809	0.869	0.864	0.283509	0.864865	0.88161	0.978773	0.734091	0.449004	0.837213	0.991569	0.780792	0.717738	0.983846	0.968947	0.997788	0.954075	0.907034	0.99922	0.998679	0.982507	3.6503e+06	3.41371e+06	3.21637e+06	3.77313e+06	2.45425e+06	3.11723e+06	3.65551e+06	3.12871e+06	3.2093e+06	2.64924e+06	3.93445e+06	3.22752e+06	1.80304e+06	3.41204e+06	2.33869e+06	2.44294e+06	2.54687e+06	2.46393e+06
High	P13497	19	BMP1	Bone morphogenetic protein 1 OS=Homo sapiens OX=9606 GN=BMP1 PE=1 SV=2	0.94	1.106	0.964	1.172	1.232	1.179	1.204	1.12	1.03	0.787351	0.356501	0.821135	0.0661946	0.0109729	0.0098368	0.032932	0.246178	0.272206	0.975723	0.831008	0.960032	0.368655	0.0792677	0.0709934	0.196508	0.751201	0.783109	8.35476e+06	7.22571e+06	7.13302e+06	6.58272e+06	7.69878e+06	9.43299e+06	7.35493e+06	8.67948e+06	8.04097e+06	7.9665e+06	5.94093e+06	8.38075e+06	9.11272e+06	8.80979e+06	9.37602e+06	9.14839e+06	9.48042e+06	8.01995e+06
Medium	P07738	1	BPGM	Bisphosphoglycerate mutase OS=Homo sapiens OX=9606 GN=BPGM PE=1 SV=2	0.863	1.149	0.935	0.824	0.925	0.999	1.044	0.695	0.683	0.98046	0.221661	0.992301	0.807987	0.319982	0.0945504	0.149107	0.298122	0.413356	0.998963	0.714987	0.998158	0.973382	0.791519	0.417863	0.569603	0.822984	0.900695	122640	133669	111043	119973	81260.8	130317	153330	153915	147926	115636	113747	100182	106386	111152	119540	117462	118264
High	Q9NP55	4	BPIFA1	BPI fold-containing family A member 1 OS=Homo sapiens OX=9606 GN=BPIFA1 PE=1 SV=1			100	100								1e-17	1e-17								2.45e-16	3.05844e-16														1.67132e+07			1.09978e+06
High	Q8TDL5	6	BPIFB1	BPI fold-containing family B member 1 OS=Homo sapiens OX=9606 GN=BPIFB1 PE=1 SV=1	100		100	100	100		100	100		1e-17		1e-17	1e-17	1e-17		1e-17	1e-17		2.20748e-16		2.45e-16	3.05844e-16	2.14091e-16		2.38081e-16	2.73023e-16					35673.4	350578				2.23569e+07		42081.9	1.77802e+06				223193	251563
High	O95861	2	BPNT1	3'(2'),5'-bisphosphate nucleotidase 1 OS=Homo sapiens OX=9606 GN=BPNT1 PE=1 SV=1	0.849	0.617	0.929	0.615	0.796	0.01	0.718	0.927	0.774	0.810021	0.0348	0.88539	0.0692634	0.729725	1e-17	0.709963	0.774348	0.815869	0.980573	0.286337	0.971286	0.374978	0.951418	2.22642e-16	0.985053	0.982356	0.982507	225379	234340	195020				174755	114969	226335	158976	213476	225570	126852	141324	244485	141754	183029
High	Q5VW32	1	BROX	BRO1 domain-containing protein BROX OS=Homo sapiens OX=9606 GN=BROX PE=1 SV=1	0.999	0.952	0.98	0.964	0.82	0.651	0.675	0.726	0.597	0.495758	0.86586	0.844394	0.590237	0.6112	0.492424	0.49933	0.397975	0.148817	0.902758	0.983846	0.962388	0.920834	0.921374	0.934389	0.955294	0.885491	0.596579	255442	268940	212137	270654	266563	253381	251120	245881	231677	256974	276202	250371	245332	260308	217501	160903	223700	127955
High	Q9NW68	1	BSDC1	BSD domain-containing protein 1 OS=Homo sapiens OX=9606 GN=BSDC1 PE=1 SV=1	0.01	0.778	1.054	0.613	0.777	0.901	0.734	1.206	1.196	1e-17	0.441126	0.509185	0.109767	0.765296	0.271372	0.788025	0.132558	0.0729566	2.20748e-16	0.866137	0.868855	0.468232	0.962238	0.757914	0.99922	0.567637	0.408836	106333	97535.6					79204.5		107291				62434.5		78568.4		79729.4
High	P35613	2	BSG	Basigin OS=Homo sapiens OX=9606 GN=BSG PE=1 SV=2	0.977	1.039	0.956	1.016	1.193	1.092	1.088	0.89	1.125	0.502268	0.523738	0.902987	0.370946	0.00509401	0.0306548	0.100564	0.921439	0.131505	0.903324	0.913669	0.978099	0.823401	0.0408041	0.183153	0.448071	0.994225	0.567598	584448	752829	419044	659851	755912	672078	787042	654450	544079	802272	691018	574996	616655	771886	479394	872874	874929	555872
High	P43251	5	BTD	Biotinidase OS=Homo sapiens OX=9606 GN=BTD PE=1 SV=2	0.891	0.972	0.893	1.153	1.027	0.912	0.907	0.958	0.979	0.897213	0.894483	0.403921	0.0638285	0.0390038	0.242112	0.448505	0.659241	0.388794	0.99827	0.983846	0.832141	0.36047	0.222407	0.723509	0.92864	0.973412	0.87858	1.6458e+06	1.40849e+06	1.33281e+06	1.24257e+06	1.58525e+06	1.37933e+06	1.37206e+06	1.44495e+06	1.44538e+06	1.46656e+06	1.11815e+06	1.82599e+06	1.71612e+06	1.74675e+06	1.52077e+06	1.37887e+06	1.26424e+06	1.22546e+06
High	P20290	3	BTF3	Transcription factor BTF3 OS=Homo sapiens OX=9606 GN=BTF3 PE=1 SV=1	0.735	0.817	0.847	0.711	0.576	0.651	0.461	0.653	0.541	0.0653149	0.238164	0.187023	0.115285	0.0853058	0.489083	0.0118013	0.182263	0.0569587	0.309787	0.734665	0.595769	0.477987	0.371341	0.932339	0.0903106	0.65475	0.343802	2.50637e+06	3.0847e+06	2.20517e+06	3.52887e+06	1.86852e+06	2.44091e+06	2.47171e+06	1.99089e+06	2.74718e+06	2.19575e+06	2.36741e+06	1.90678e+06	1.91067e+06	2.21366e+06	1.34591e+06	1.84462e+06	1.7661e+06	1.59318e+06
High	Q96K17	3	BTF3L4	Transcription factor BTF3 homolog 4 OS=Homo sapiens OX=9606 GN=BTF3L4 PE=1 SV=1	0.711	0.814	0.838	0.684	0.663	0.712	0.672	0.761	0.725	0.0328349	0.248761	0.167921	0.0671665	0.464094	0.843895	0.488569	0.531817	0.587872	0.189915	0.747878	0.577414	0.368655	0.875755	0.994908	0.951065	0.943234	0.952955	2.77987e+06	2.28599e+06	1.69767e+06	2.36623e+06	1.61801e+06	2.24469e+06	2.11452e+06	2.12047e+06	2.41855e+06	1.75671e+06	2.21504e+06	1.88785e+06	1.28089e+06	1.92684e+06	1.62583e+06	1.72045e+06	1.83739e+06	1.40057e+06
High	O43684	4	BUB3	Mitotic checkpoint protein BUB3 OS=Homo sapiens OX=9606 GN=BUB3 PE=1 SV=1	0.774	0.845	0.968	0.73	0.638	0.637	0.699	0.821	0.693	0.165588	0.397064	0.869401	0.198118	0.343592	0.419991	0.613451	0.784255	0.45312	0.544735	0.842032	0.96633	0.631351	0.805855	0.892904	0.966407	0.982919	0.929534	2.14272e+06	1.96668e+06	1.55407e+06	2.01578e+06	1.46998e+06	1.75695e+06	2.02136e+06	1.55975e+06	2.11666e+06	1.66069e+06	2280702	1.67192e+06	1.13122e+06	1.68657e+06	1.13855e+06	1.41534e+06	1.44658e+06	1.08513e+06
High	P41223	1	BUD31	Protein BUD31 homolog OS=Homo sapiens OX=9606 GN=BUD31 PE=1 SV=2	0.726	0.671	0.912	0.691	0.518	0.547	0.69	1.116	0.831	0.186868	0.0362304	0.718722	0.187526	0.0802953	0.0998067	0.571531	0.252885	0.920765	0.586828	0.29398	0.93169	0.617657	0.359525	0.432385	0.963138	0.765173	0.999814	426732	369160	291597	328724	115925	309555	88540.7	266213	401895	337657	335971	265848	275957	283305	239491	183949	199160	63799.4
High	Q7L1Q6	1	BZW1	Basic leucine zipper and W2 domain-containing protein 1 OS=Homo sapiens OX=9606 GN=BZW1 PE=1 SV=1	1.022	0.844	1.356	1.088	0.733	0.694	0.872	1.307	0.951	0.443338	0.654312	0.0290345	0.266108	0.977735	0.737431	0.568421	0.0608884	0.468396	0.867986	0.929384	0.193874	0.733641	0.999837	0.994908	0.963138	0.350218	0.932899	237769	115881	100939	285304	205296	261178	66322	154128	251180	218320	201813	144386	225820	194274	112784	131135	124361	91156.3
High	Q9Y6E2	3	BZW2	Basic leucine zipper and W2 domain-containing protein 2 OS=Homo sapiens OX=9606 GN=BZW2 PE=1 SV=1	0.836	0.91	0.95	0.846	0.523	0.54	0.442	0.703	0.629	0.588407	0.762832	0.824288	0.811801	0.054496	0.0866368	0.00645483	0.320612	0.229332	0.916355	0.961984	0.960032	0.973382	0.277788	0.396246	0.0531959	0.833019	0.718487	854284	784380	701994	818369	638316	777127	676698	675332	790176	757994	709616	659026	656738	762350	466335	380499	475962	387242
High	Q9H0W9	1	C11orf54	Ester hydrolase C11orf54 OS=Homo sapiens OX=9606 GN=C11orf54 PE=1 SV=1	100	100	100	100	100		100	100		1e-17	1e-17	1e-17	1e-17	1e-17		1e-17	1e-17		2.20748e-16	3.44853e-16	2.45e-16	3.05844e-16	2.14091e-16		2.38081e-16	2.73023e-16				243808	231008	221173	244347		322469		277623	243692		235048	276646	259510	187093	179975
High	O00193	2	C11orf58	Small acidic protein OS=Homo sapiens OX=9606 GN=SMAP PE=1 SV=1	0.452	0.864	0.871	0.512	0.565	0.335	0.523	0.452	0.502	4.66317e-06	0.584382	0.456546	0.00205799	0.175431	1.33487e-05	0.0562071	0.00239422	0.0240471	6.97114e-05	0.919939	0.860052	0.0295522	0.593642	0.000159106	0.287376	0.0267697	0.185026	540735	532492	242706	209926	255668	431481		498360	569724	467216	226234	274771	126206	296117	293644	367732	303370	107526
High	Q9H3H3	2	C11orf68	UPF0696 protein C11orf68 OS=Homo sapiens OX=9606 GN=C11orf68 PE=1 SV=3	0.774	0.759	0.733	0.775	0.571	0.599	0.715	0.721	0.629	0.261781	0.126432	0.0301906	0.424034	0.152538	0.250187	0.695911	0.38172	0.230636	0.68856	0.580265	0.196699	0.846989	0.542638	0.72984	0.984931	0.876128	0.718487	857751	725246	632309	684702	630432	649550	710300	625551	689856	566937	668432	698670	548880	677802	454821	446850	494957	555468
High	Q53FT3	1	C11orf73; HIKESHI	Protein Hikeshi OS=Homo sapiens OX=9606 GN=HIKESHI PE=1 SV=2	0.868	1.118	0.902	0.939	0.752	0.711	0.819	0.872	1.043	0.935486	0.318062	0.798203	0.697148	0.888495	0.840872	0.790548	0.995539	0.248039	0.99827	0.793972	0.952498	0.945058	0.989356	0.994908	0.99922	0.998679	0.74077	166546	161099	136483	165068	142097	183100	201464	164309	196980	147815	142816	153784	123029	164811	136081	123258	106273	112571
High	Q9HB07	2	C12orf10	UPF0160 protein MYG1, mitochondrial OS=Homo sapiens OX=9606 GN=C12orf10 PE=1 SV=2	0.849	0.896	0.861	0.76	0.639	0.603	0.624	0.714	0.672	0.686453	0.755957	0.406284	0.383362	0.441635	0.265914	0.290825	0.359419	0.373685	0.961586	0.96038	0.833905	0.826041	0.862705	0.74648	0.79539	0.866085	0.867866	585234	605533	297178	541026	505058	542575	597939	279041	500120	512238	518885	458721	399322	501064	391329	315682	394461	287701
Medium	Q9NX78	1	C14orf101; TMEM260	Transmembrane protein 260 OS=Homo sapiens OX=9606 GN=TMEM260 PE=1 SV=3	0.623	0.412	0.517	0.789	0.68	0.679	0.742	5.535	4.257	0.037003	1.45254e-06	9.59456e-05	0.571735	0.709756	0.649346	0.832387	1e-17	1.24345e-14	0.205191	3.51156e-05	0.00131967	0.919069	0.948746	0.984319	0.99922	2.73023e-16	3.24402e-13	333544	300782	217466	198837	169463		148888	114139	162512	164937	162302	180152	252467	274355	243867	172943	215311	224536
High	Q9Y224	6	C14orf166; RTRAF	RNA transcription, translation and transport factor protein OS=Homo sapiens OX=9606 GN=RTRAF PE=1 SV=1	0.883	0.818	0.783	0.737	0.578	0.585	0.601	0.671	0.563	0.818892	0.203669	0.0461797	0.158539	0.0895606	0.202314	0.217423	0.228917	0.0861843	0.984839	0.695569	0.261225	0.568279	0.382786	0.668712	0.700729	0.724389	0.448694	3.34855e+06	3.33234e+06	2.83697e+06	3.29607e+06	2.5282e+06	2.68325e+06	2.96364e+06	2.62672e+06	2.82893e+06	2.54311e+06	2.89091e+06	2.65788e+06	2.05331e+06	2.41439e+06	1.9422e+06	1.77727e+06	1.89118e+06	1.69873e+06
Medium	Q7Z6K5	1	C15orf38; ARPIN	Arpin OS=Homo sapiens OX=9606 GN=ARPIN PE=1 SV=1
High	Q969H8	3	C19orf10; MYDGF	Myeloid-derived growth factor OS=Homo sapiens OX=9606 GN=MYDGF PE=1 SV=1	0.927	1.101	1.015	0.834	0.929	0.916	0.809	0.908	1.027	0.792453	0.383113	0.831097	0.586442	0.300832	0.233056	0.837511	0.846371	0.279168	0.977708	0.84084	0.960032	0.920504	0.770216	0.713375	0.99922	0.98417	0.789674	4.15681e+06	4.63348e+06	3.57416e+06	4.71988e+06	4.69909e+06	5.09919e+06	5.52509e+06	4.89857e+06	4.64941e+06	5.56115e+06	5.58826e+06	3.6977e+06	4.04516e+06	4.11299e+06	2.84436e+06	4.22198e+06	4.81933e+06	3.49405e+06
High	Q9NWV4	3	C1orf123	CXXC motif containing zinc binding protein OS=Homo sapiens OX=9606 GN=CZIB PE=1 SV=1	0.667	0.778	0.7	0.78	0.637	0.743	0.783	0.815	0.787	0.0210323	0.140344	0.00751385	0.448393	0.361871	0.966507	0.963549	0.756497	0.87654	0.136855	0.592179	0.0644984	0.866154	0.814728	0.996052	0.99922	0.975477	0.99282	1.28796e+06	894842	643926	795200	751959	1.28473e+06	789944	883417	861865	655480	808057	1.05039e+06	667371	803051	748777	739396	868251	800945
Medium	Q5T750	1	C1orf68	Skin-specific protein 32 OS=Homo sapiens OX=9606 GN=XP32 PE=1 SV=1	1.849	2.034	2.929	1.329	1.868	2.181	1.885	1.197	1.489	7.3719e-10	5.28347e-08	1e-17	0.00447084	1.89506e-09	2.32287e-09	1.64386e-05	0.141793	0.00486766	1.30921e-08	1.63023e-06	2.45e-16	0.0575503	3.30582e-08	3.86054e-08	0.000210575	0.585729	0.049264	863185	934332	2.32637e+06	1.60805e+06	1.58375e+06	1.95031e+06	1.85232e+06	1.3982e+06	1.09878e+06	3.75347e+06	2.63037e+06	1.13267e+06	1.74761e+06	1.16186e+06	1.38232e+06	1.88329e+06	1.67714e+06	2.57574e+06
High	Q07021	4	C1QBP	Complement component 1 Q subcomponent-binding protein, mitochondrial OS=Homo sapiens OX=9606 GN=C1QBP PE=1 SV=1	0.889	1.2	1.091	1.121	0.828	0.887	0.856	1.09	0.868	0.862136	0.113833	0.411075	0.104447	0.552335	0.309283	0.633012	0.300863	0.764148	0.990827	0.560197	0.839277	0.45721	0.916416	0.804285	0.966407	0.825907	0.982507	3.66984e+06	4.54122e+06	2.35653e+06	3.54234e+06	4.82139e+06	4.87147e+06	5.06801e+06	4.2233e+06	3.70505e+06	4.52372e+06	3.69818e+06	4.16126e+06	4.71904e+06	4.16634e+06	2.83039e+06	3.28558e+06	4.43506e+06	2.75792e+06
High	P00736	11	C1R	Complement C1r subcomponent OS=Homo sapiens OX=9606 GN=C1R PE=1 SV=2	5.059	0.945	0.831	1.28	0.763	0.7	0.803	2.287	0.903	1e-17	0.883262	0.137468	0.00378446	0.841615	0.773211	0.865892	8.26243e-06	0.626227	2.20748e-16	0.983846	0.524878	0.0503525	0.97464	0.994908	0.99922	0.000136621	0.954793	2.88817e+06	3.10194e+06	1.70221e+07	1.58373e+07	2.07448e+07	2.74807e+06	2.43527e+06	3.09978e+06	3.00492e+06	2.40465e+06	2.15682e+06	3.78343e+06	4.18556e+06	3.85714e+06	2.71836e+06	2.45797e+06	1.77864e+06	1.88536e+06
High	Q9NZP8	1	C1RL	Complement C1r subcomponent-like protein OS=Homo sapiens OX=9606 GN=C1RL PE=1 SV=2	5.278	0.753	0.728	1.327	0.652	0.386	0.595	2.37	0.01	1e-17	0.296639	0.11336	0.0263794	0.643087	0.000362659	0.197848	3.76693e-06	1e-17	2.20748e-16	0.783827	0.463739	0.201047	0.933362	0.00365759	0.661456	6.40924e-05	2.86341e-16	189185	174270	955201	885550	1.25279e+06		155989	119857		171159	102095			241038		126160	111228	63118.2
High	P09871	12	C1S	Complement C1s subcomponent OS=Homo sapiens OX=9606 GN=C1S PE=1 SV=1	10.184	0.935	0.83	1.46	0.94	0.823	0.978	2.823	0.882	1e-17	0.903955	0.196888	0.000375753	0.135756	0.54653	0.259623	5.56735e-08	0.706632	2.20748e-16	0.98408	0.60692	0.00671971	0.502682	0.961828	0.763497	1.08034e-06	0.973998	712909	800229	1.13816e+07	1.0676e+07	1.47908e+07	867768	789776	884705	788885	956635	646611	1.38825e+06	1.73173e+06	1.34283e+06	1.10677e+06	907544	742351	767061
High	Q9GZN8	1	C20orf27	UPF0687 protein C20orf27 OS=Homo sapiens OX=9606 GN=C20orf27 PE=1 SV=3	0.907	0.931	0.913	0.922	0.894	0.898	1.089	1.119	1.126	0.915337	0.972368	0.793625	0.756606	0.357827	0.277843	0.0996494	0.247963	0.130303	0.99827	0.994428	0.951461	0.965123	0.8134	0.765462	0.44568	0.754167	0.565416	291106	264851	217911	302639	251741	205406	278162	264050	253589	207627	279937	305585	183075	256021	232901	291912	240806	223004
High	A0A0B4J2D5	3	C21orf33; LOC102724023	Glutamine amidotransferase-like class 1 domain-containing protein 3B, mitochondrial OS=Homo sapiens OX=9606 GN=GATD3B PE=1 SV=1	0.77	0.867	0.818	0.778	0.626	0.573	0.801	0.918	0.83	0.154593	0.504048	0.130708	0.43437	0.294724	0.164595	0.876478	0.80977	0.926837	0.526909	0.908732	0.511524	0.857922	0.766559	0.599272	0.99922	0.98417	0.999814	1.19474e+06	1.74322e+06	632256	1.14015e+06	1.33135e+06	865896	1.19873e+06	1.25242e+06	954116	1.33275e+06	1.15643e+06	984927	1.14702e+06	1.24694e+06	789943	860481	994179	392417
High	Q9Y3I0	9	C22orf28; RTCB	RNA-splicing ligase RtcB homolog OS=Homo sapiens OX=9606 GN=RTCB PE=1 SV=1	0.942	0.8	0.908	0.726	0.645	0.694	0.637	0.84	0.587	0.660643	0.138959	0.463957	0.113359	0.349664	0.738285	0.33963	0.866658	0.127365	0.952021	0.592179	0.863537	0.474174	0.807534	0.994908	0.842378	0.98417	0.559642	3.79063e+06	3.80148e+06	3.39431e+06	4.22898e+06	2.92813e+06	2.86146e+06	3.36416e+06	2.70717e+06	3.58631e+06	2.43894e+06	3.79641e+06	2.8143e+06	2.29842e+06	3.03274e+06	1.98396e+06	2.48872e+06	2.27219e+06	2.10874e+06
High	P01024	6	C3	Complement C3 OS=Homo sapiens OX=9606 GN=C3 PE=1 SV=2	1.102	1.178	1.352	1.407	1.093	1.052	1.262	2.383	1.215	0.160749	0.129519	0.0196656	0.00696165	0.0499492	0.050278	0.0181485	3.34738e-06	0.0615716	0.534021	0.58296	0.146837	0.0762543	0.258528	0.266629	0.128072	5.73697e-05	0.365084	459122	364336	333375	254947	345582	387522	257447	302943	743121	338797	288825	425320	360881	431847	288450	279596	245312	269457
High	P0C0L4	3	C4A; C4B	Complement C4-A OS=Homo sapiens OX=9606 GN=C4A PE=1 SV=2	2.776	1.356	1.834	1.604	1.131	1.185	0.01	1.361	1.383	1.43205e-11	0.049771	0.000165567	0.00524118	0.0719866	0.00898094	1e-17	0.0393209	0.0134553	2.75001e-10	0.355984	0.00216341	0.0649944	0.333498	0.066651	2.38081e-16	0.265194	0.114884	109160	48321.9	478158	408740	527988	137185	70663.2	130434	144429		122838	110458	107227	126600	86389.8	78098.5	81610.9	99542.2
High	O43598	2	C6orf108; DNPH1	2'-deoxynucleoside 5'-phosphate N-hydrolase 1 OS=Homo sapiens OX=9606 GN=DNPH1 PE=1 SV=1	0.714	0.729	0.7	0.69	0.482	0.438	0.455	0.972	0.726	0.23829	0.165374	0.0624176	0.223891	0.0831964	0.00404135	0.00977658	0.614474	0.594558	0.663326	0.63036	0.329329	0.669114	0.366906	0.0327752	0.0775872	0.971727	0.952955	213867	318781	143662	280521	135667	251896	100965	160628	113122	118365	202417	182550	100540	108420	60807.3	35383.7	74007.8
Medium	Q5TEZ5	1	C6orf163	Uncharacterized protein C6orf163 OS=Homo sapiens OX=9606 GN=C6orf163 PE=4 SV=2	3.439	0.924	0.756	0.975	0.01	0.01	0.01	58.396	0.894	2.66454e-15	0.941871	0.224071	0.565652	1e-17	1e-17	1e-17	1e-17	0.660634	5.66994e-14	0.987785	0.637379	0.916229	2.14091e-16	2.22642e-16	2.38081e-16	2.73023e-16	0.968328	154457	100916	398862	359045	513313	99413.1	134719	98722.6	107059	83189.6	89154.3	153188	96812.6	122902
High	Q9H993	1	C6orf211; ARMT1	Damage-control phosphatase ARMT1 OS=Homo sapiens OX=9606 GN=ARMT1 PE=1 SV=1	0.818	1.14	1.335	1.259	0.95	0.723	0.777	0.666	0.718	0.694063	0.245151	0.0320585	0.0531218	0.279609	0.914624	0.99255	0.214264	0.557048	0.963339	0.747494	0.206015	0.330852	0.746574	0.994908	0.999298	0.703626	0.952955	201304	171053	125208	183999			235350	190239	243635	252049		225506	242030	234944	218401	142292		95479.3
High	Q9BRJ6	2	C7orf50	Uncharacterized protein C7orf50 OS=Homo sapiens OX=9606 GN=C7orf50 PE=1 SV=1	0.741	0.671	0.704	0.583	0.583	0.596	0.593	0.758	0.569	0.203238	0.0307452	0.0366746	0.0204429	0.248243	0.239836	0.192769	0.518656	0.0953223	0.615448	0.258723	0.224048	0.168923	0.697186	0.722146	0.653879	0.935537	0.475724	358294	507227	392188	380036	265621	320591	281917	303435	297245	284041	370245	278866	335786	269960	174682	195088	264577	295923
High	Q9BUH6	1	C9orf142; PAXX	Protein PAXX OS=Homo sapiens OX=9606 GN=PAXX PE=1 SV=2	0.741	0.793	0.796	0.644	0.705	0.597	0.681	0.75	0.728	0.249244	0.307409	0.236671	0.087978	0.829123	0.242498	0.528162	0.487144	0.601806	0.676684	0.7913	0.654811	0.422833	0.971806	0.723509	0.963138	0.922487	0.952955	320637	370681	269927	279171	200720	287490	259726	281148	298603	206412	291203	249790	197242		253883	222534	265762
High	Q9Y376	1	CAB39	Calcium-binding protein 39 OS=Homo sapiens OX=9606 GN=CAB39 PE=1 SV=1	0.943	0.915	1.135	1.028	0.933	1.146	1.152	1.362	1.187	0.684873	0.899171	0.253256	0.342687	0.226947	0.0152664	0.0546433	0.0390472	0.0787643	0.961586	0.983846	0.679199	0.798248	0.677541	0.101489	0.283064	0.265194	0.424171	435834	505371	452679	430752	455004	459278	439014	401543	500476	567425	519723	438936	457283	555412	301036	464759	478104	550110
High	Q9HB71	6	CACYBP	Calcyclin-binding protein OS=Homo sapiens OX=9606 GN=CACYBP PE=1 SV=2	0.905	0.944	0.913	0.872	0.729	0.728	0.81	0.84	0.706	0.983427	0.736975	0.492391	0.809639	0.748279	0.94338	0.833707	0.865296	0.509033	0.998963	0.954807	0.867479	0.973382	0.956905	0.996052	0.99922	0.98417	0.943585	5.47202e+06	5.04195e+06	5.09082e+06	5.76472e+06	4.35538e+06	5.21035e+06	5.90703e+06	5.21707e+06	5.35246e+06	4.53219e+06	5.80351e+06	4.85047e+06	3.9927e+06	4.41708e+06	3.88359e+06	4.32655e+06	3.16983e+06	3.60874e+06
High	P27708	4	CAD	CAD protein OS=Homo sapiens OX=9606 GN=CAD PE=1 SV=3	1.155	0.876	1.092	0.875	0.884	0.739	0.695	0.749	0.81	0.0531376	0.595169	0.373783	0.986791	0.320852	0.991694	0.594062	0.485868	0.981926	0.272258	0.920437	0.799942	0.997788	0.791519	0.998167	0.963664	0.922245	0.999814	936849	506069	769949	909337	687303	758475	735613	603220	879772	699954	929952	793736	428313	605545	423492	556527	725096	378725
High	Q9BY67	1	CADM1	Cell adhesion molecule 1 OS=Homo sapiens OX=9606 GN=CADM1 PE=1 SV=2	0.858	0.734	0.01	0.01	0.858	0.912	0.891	1.204	0.965	0.844813	0.196527	1e-17	1e-17	0.484716	0.24146	0.5016	0.134918	0.427833	0.987998	0.686755	2.45e-16	3.05844e-16	0.881473	0.723509	0.95581	0.56772	0.911432	260037	212839	203467	169063	240860	180636	172725	164998							217633	213945	187242	219827
High	Q05682	20	CALD1	Caldesmon OS=Homo sapiens OX=9606 GN=CALD1 PE=1 SV=3	0.981	1.118	1.162	0.92	1.011	0.884	0.952	1.168	1.175	0.516853	0.312159	0.174461	0.891849	0.143063	0.31867	0.318837	0.175828	0.0870788	0.905492	0.793972	0.58619	0.987907	0.51993	0.815683	0.824429	0.640229	0.451349	7.69715e+07	6.42808e+07	6.28391e+07	7.2688e+07	6.36197e+07	9.23304e+07	7.78301e+07	6.25175e+07	8.57222e+07	7.21707e+07	8.16064e+07	5.84837e+07	5.56145e+07	6.79212e+07	5.46325e+07	7.35344e+07	8.2793e+07	5.15946e+07
High	P0DP25	6	CALM3; CALM2; CALM1	Calmodulin-3 OS=Homo sapiens OX=9606 GN=CALM3 PE=1 SV=1	0.904	0.876	0.882	1.052	1.039	1.173	1.114	1.315	1.087	0.933481	0.340771	0.325934	0.281981	0.105888	0.0106244	0.0790348	0.0573439	0.177973	0.99827	0.818758	0.75437	0.741317	0.432398	0.0752538	0.368152	0.340271	0.650903	7.41107e+07	6.61441e+07	5.3218e+07	6.44482e+07	7.59685e+07	6.90674e+07	7.04254e+07	5.69293e+07	6.06075e+07	5.74111e+07	6.14294e+07	9.4291e+07	6.95401e+07	5.7347e+07	6.96876e+07	6.82098e+07	5.94448e+07	5.76495e+07
High	Q9NZT1	5	CALML5	Calmodulin-like protein 5 OS=Homo sapiens OX=9606 GN=CALML5 PE=1 SV=2	0.739	0.762	1.519	1.055	1.455	1.795	1.828	1.846	1.963	0.218064	0.134782	0.000789914	0.291179	0.000163816	9.59929e-07	3.19355e-05	0.000524572	4.06357e-05	0.64303	0.588572	0.00888936	0.742127	0.00176966	1.37299e-05	0.00039001	0.00684275	0.000658019		425697	1.56027e+06	302619	268969	283633	1.48195e+06	881545	2.22435e+06	975762	761714	286738	805244	447042		1.01739e+06	788650	1.49019e+06
High	P27797	21	CALR	Calreticulin OS=Homo sapiens OX=9606 GN=CALR PE=1 SV=1	0.901	1.072	1.249	0.963	0.839	0.739	0.835	0.799	0.784	0.908238	0.499838	0.0484826	0.649583	0.652353	0.993091	0.718722	0.690585	0.862409	0.99827	0.906396	0.269577	0.928821	0.936232	0.998167	0.987945	0.973517	0.989564	8.34183e+07	9.95003e+07	7.1447e+07	9.12899e+07	8.34733e+07	9.80516e+07	9.28171e+07	1.08144e+08	1.08424e+08	1.28933e+08	9.67203e+07	7.94656e+07	9.89112e+07	9.05255e+07	6.59715e+07	6.82505e+07	9.31771e+07	5.17808e+07
High	O43852	15	CALU	Calumenin OS=Homo sapiens OX=9606 GN=CALU PE=1 SV=2	0.942	1.211	1.039	1.133	0.946	0.88	0.947	0.791	1.014	0.777059	0.0991118	0.684197	0.109937	0.270863	0.330369	0.332721	0.654468	0.304377	0.975723	0.530046	0.927589	0.468232	0.738352	0.826172	0.836079	0.973412	0.805157	7.44119e+07	6.50273e+07	6.08774e+07	6.01753e+07	7.47157e+07	8.22419e+07	9.73547e+07	7.51935e+07	6.93044e+07	7.50414e+07	6.94472e+07	7.51045e+07	8.53151e+07	7.33612e+07	3.67168e+07	6.63061e+07	8.49561e+07	5.21158e+07
High	Q13557	1	CAMK2D	Calcium/calmodulin-dependent protein kinase type II subunit delta OS=Homo sapiens OX=9606 GN=CAMK2D PE=1 SV=3
Medium	P49069	1	CAMLG	Calcium signal-modulating cyclophilin ligand OS=Homo sapiens OX=9606 GN=CAMLG PE=1 SV=1	0.704	0.859	0.755	0.768	0.754	0.726	0.596	0.716	0.809	0.0187066	0.268501	0.0214055	0.258194	0.893288	0.929353	0.20122	0.365956	0.980051	0.124816	0.761866	0.15684	0.724727	0.990439	0.995496	0.667994	0.866085	0.999814	2.84464e+07	2.39439e+07	1.6585e+07	2.20469e+07	1.71163e+07	2.29297e+07	2.38428e+07	2.11008e+07	2.17622e+07	1.78509e+07	20819878	2.22279e+07	1.48589e+07	2.14762e+07	1.75267e+07	1.91494e+07	2.20966e+07	1.66338e+07
High	Q86VP6	23	CAND1	Cullin-associated NEDD8-dissociated protein 1 OS=Homo sapiens OX=9606 GN=CAND1 PE=1 SV=2	0.876	0.977	1.017	0.869	0.672	0.632	0.635	0.619	0.645	0.712264	0.941229	0.821094	0.794863	0.444944	0.392782	0.331819	0.115027	0.279899	0.968071	0.987785	0.960032	0.972178	0.862705	0.868277	0.836079	0.525454	0.789906	1.38031e+07	1.19424e+07	1.1188e+07	1.16883e+07	9.76838e+06	1.2807e+07	1.23461e+07	1.10549e+07	1.34938e+07	1.24991e+07	1.11751e+07	1.04381e+07	1.0821e+07	1.15145e+07	8.49938e+06	7.62106e+06	8.50749e+06	7.79153e+06
High	O75155	1	CAND2	Cullin-associated NEDD8-dissociated protein 2 OS=Homo sapiens OX=9606 GN=CAND2 PE=1 SV=3	1.121	1.247	1.11	1.091	0.644	0.856	0.675	1.269	0.928	0.193739	0.085457	0.319969	0.235772	0.586384	0.413251	0.502761	0.0820527	0.539181	0.600539	0.490236	0.748968	0.69025	0.921374	0.888226	0.957195	0.423047	0.952955	121937	284997	249923	225523	174763	277534	234333	194636	287904	347809	104998	177412	233353	228757	87687.1	153345	164248	143461
High	Q8WVQ1	3	CANT1	Soluble calcium-activated nucleotidase 1 OS=Homo sapiens OX=9606 GN=CANT1 PE=1 SV=1	0.872	0.927	0.881	1.073	0.861	0.764	0.866	0.95	0.937	0.791809	0.880206	0.415162	0.161646	0.321154	0.848969	0.592921	0.688824	0.510207	0.977658	0.983846	0.840679	0.573639	0.791519	0.994908	0.963138	0.973517	0.943585	1.30865e+06	1.21943e+06	1.11159e+06	666289	1.37634e+06	729787	1.19763e+06	1.23152e+06	724694	1.1654e+06	561558	1.42144e+06	1.28462e+06	1.38167e+06	1.08207e+06	1.07006e+06	1.11365e+06	964512
High	Q01518	17	CAP1	Adenylyl cyclase-associated protein 1 OS=Homo sapiens OX=9606 GN=CAP1 PE=1 SV=5	0.875	1.086	1.087	0.868	0.794	0.784	0.875	1.035	0.849	0.704548	0.440203	0.425007	0.78419	0.883072	0.735902	0.556592	0.425399	0.845337	0.965511	0.866004	0.847133	0.972178	0.986864	0.994908	0.963138	0.89743	0.985678	3.41319e+07	3.53854e+07	2.93862e+07	3.59404e+07	2.83113e+07	3.80002e+07	3.90841e+07	3.47198e+07	3.56723e+07	3.58907e+07	3.79685e+07	2.99912e+07	2.79428e+07	3.45547e+07	2.56769e+07	2.58818e+07	3.0497e+07	2.24598e+07
High	P40123	8	CAP2	Adenylyl cyclase-associated protein 2 OS=Homo sapiens OX=9606 GN=CAP2 PE=1 SV=1	0.95	1.088	1.141	0.932	0.892	0.798	0.915	0.947	0.919	0.660357	0.348357	0.218868	0.624706	0.174609	0.665577	0.422696	0.698442	0.572241	0.952021	0.820211	0.632857	0.922375	0.592512	0.987236	0.918043	0.973517	0.952955	2.34156e+06	2.30174e+06	2.17454e+06	2.615e+06	2.11478e+06	2.64825e+06	2.77855e+06	2.32004e+06	2.57125e+06	2.6358e+06	2.73704e+06	2.05244e+06	1.88211e+06	2.20523e+06	1.8194e+06	1.92384e+06	2.15729e+06	1.59217e+06
High	P40121	7	CAPG	Macrophage-capping protein OS=Homo sapiens OX=9606 GN=CAPG PE=1 SV=2	0.869	0.98	0.911	0.874	0.728	0.754	0.776	0.965	0.82	0.676446	0.958757	0.477917	0.821373	0.741739	0.902109	0.994929	0.635929	0.971731	0.960546	0.990705	0.866454	0.973456	0.956905	0.994908	0.999298	0.973412	0.999814	6.78663e+06	6.63757e+06	5.18662e+06	6.43899e+06	5.58539e+06	5.68168e+06	6.61884e+06	6.49555e+06	6.43203e+06	5.54633e+06	5.86894e+06	6.48131e+06	5.10691e+06	5.95892e+06	5.15059e+06	4.86271e+06	4.5036e+06	4.63464e+06
High	P07384	4	CAPN1	Calpain-1 catalytic subunit OS=Homo sapiens OX=9606 GN=CAPN1 PE=1 SV=1	0.909	0.978	0.993	0.897	0.785	0.74	0.821	0.827	0.885	0.95655	0.85409	0.92411	0.884159	0.709691	0.985611	0.781503	0.808994	0.696297	0.998963	0.983846	0.985178	0.987907	0.948746	0.998167	0.99922	0.98417	0.973965	1.70354e+06	1.61614e+06	1.6394e+06	1.46952e+06	1.56688e+06	1.86568e+06	1.69245e+06	1.55093e+06	1.54997e+06	1.73384e+06	1.68223e+06	1.37441e+06	1.60433e+06	1.45949e+06	1.27538e+06	1.28077e+06	1.32889e+06	1.26514e+06
High	P17655	10	CAPN2	Calpain-2 catalytic subunit OS=Homo sapiens OX=9606 GN=CAPN2 PE=1 SV=6	0.871	1.088	1.057	0.879	0.668	0.621	0.639	0.728	0.67	0.707794	0.39203	0.577591	0.924946	0.47272	0.344385	0.349495	0.408549	0.365835	0.967482	0.84084	0.898811	0.991581	0.88065	0.838248	0.846048	0.89069	0.859841	4.0334e+06	3.94315e+06	3.31088e+06	3.46017e+06	3.26471e+06	4.41194e+06	4.17546e+06	4.06109e+06	4.39302e+06	4.4509e+06	3.70287e+06	3.02983e+06	3.91385e+06	3.39738e+06	2.63066e+06	2.34559e+06	2.31555e+06	2.02865e+06
High	P04632	5	CAPNS1	Calpain small subunit 1 OS=Homo sapiens OX=9606 GN=CAPNS1 PE=1 SV=1	0.841	1.092	1.009	0.892	0.838	0.798	0.857	0.974	0.82	0.516785	0.309325	0.829177	0.918862	0.423759	0.662789	0.62543	0.606956	0.972034	0.905492	0.79275	0.960032	0.991564	0.862021	0.987236	0.966407	0.970138	0.999814	1.41495e+06	1.56882e+06	1.27834e+06	1.46977e+06	1.49727e+06	1.69981e+06	1.80285e+06	1.78783e+06	1.54032e+06	1.7694e+06	1.52995e+06	1.03114e+06	1.48204e+06	1.54508e+06	1.26417e+06	1.21511e+06	1.37252e+06	1.22303e+06
High	Q14444	8	CAPRIN1	Caprin-1 OS=Homo sapiens OX=9606 GN=CAPRIN1 PE=1 SV=2	0.92	0.849	0.846	0.812	0.75	0.633	0.652	0.827	0.748	0.940822	0.230028	0.183001	0.461467	0.86768	0.398272	0.3993	0.81173	0.696185	0.998963	0.722842	0.595235	0.875005	0.98257	0.87362	0.90021	0.98417	0.973965	7.27374e+06	7.40397e+06	6.16097e+06	7.70762e+06	6.69907e+06	6.1219e+06	6.61715e+06	6.18602e+06	6.83358e+06	5.99352e+06	6.32949e+06	5.92595e+06	5.39444e+06	6.51396e+06	5.42501e+06	5.49237e+06	5.67748e+06	4.49634e+06
High	Q13938	9	CAPS	Calcyphosin OS=Homo sapiens OX=9606 GN=CAPS PE=1 SV=2	0.835	0.8	0.81	0.829	0.717	0.719	0.777	0.807	0.711	0.420691	0.093171	0.0880831	0.549974	0.683822	0.887879	0.992579	0.722596	0.529877	0.852206	0.518959	0.401495	0.911842	0.947409	0.994908	0.999298	0.975477	0.949201	2.95942e+07	2.66663e+07	2.2901e+07	2.58389e+07	2.26742e+07	2.13174e+07	2.46154e+07	2.3244e+07	2.57599e+07	2.04674e+07	2.37576e+07	2.77685e+07	1.97835e+07	2.38874e+07	2.26523e+07	2.03817e+07	2.08206e+07	1.964e+07
High	P52907	7	CAPZA1	F-actin-capping protein subunit alpha-1 OS=Homo sapiens OX=9606 GN=CAPZA1 PE=1 SV=3	0.83	0.916	0.914	0.769	0.701	0.75	0.799	0.893	0.818	0.389081	0.550037	0.497403	0.262039	0.594893	0.924589	0.883086	0.909353	0.980366	0.826446	0.914303	0.867635	0.726454	0.921374	0.994908	0.99922	0.994225	0.999814	7.04793e+06	7.50774e+06	5.98901e+06	7.2755e+06	5.80577e+06	6.68405e+06	6.66141e+06	6.7053e+06	7.01981e+06	6.32414e+06	7.35608e+06	6.46812e+06	4.8573e+06	6.15809e+06	4.86312e+06	5.26059e+06	5.52155e+06	4.22783e+06
High	P47755	9	CAPZA2	F-actin-capping protein subunit alpha-2 OS=Homo sapiens OX=9606 GN=CAPZA2 PE=1 SV=3	0.86	0.904	0.915	0.885	0.712	0.687	0.805	0.824	0.767	0.590325	0.486509	0.502798	0.889402	0.653799	0.695961	0.856063	0.797578	0.781168	0.916355	0.8962	0.868855	0.987907	0.936555	0.987866	0.99922	0.982919	0.982507	7.38849e+06	1.10661e+07	9.46266e+06	6.76311e+06	6.51229e+06	7.50094e+06	8.97182e+06	7.03665e+06	7.25027e+06	7.57684e+06	7.73416e+06	7.12075e+06	6.21275e+06	6.77926e+06	5.33897e+06	5.47813e+06	5.46105e+06	4.66409e+06
High	P47756	11	CAPZB	F-actin-capping protein subunit beta OS=Homo sapiens OX=9606 GN=CAPZB PE=1 SV=4	0.919	0.953	1.035	0.837	0.709	0.81	0.893	1.015	0.855	0.946935	0.781615	0.707694	0.598815	0.639106	0.606403	0.492387	0.48045	0.817535	0.998963	0.965586	0.93169	0.922375	0.933362	0.972292	0.95362	0.920193	0.982507	1.17809e+07	1.47676e+07	1.19308e+07	1.38663e+07	1.21528e+07	1.3322e+07	1.50031e+07	1.38113e+07	1.41125e+07	1.30887e+07	1.60176e+07	1.18343e+07	1.05807e+07	1.2729e+07	8.89503e+06	1.02046e+07	1.03715e+07	9.88248e+06
Medium	Q8IW45	1	CARKD; NAXD	ATP-dependent (S)-NAD(P)H-hydrate dehydratase OS=Homo sapiens OX=9606 GN=NAXD PE=1 SV=1	100	100		100						1e-17	1e-17		1e-17						2.20748e-16	3.44853e-16		3.05844e-16										24634.9	37663.8	96731.2					64643.6	120816
Medium	Q86X55	1	CARM1	Histone-arginine methyltransferase CARM1 OS=Homo sapiens OX=9606 GN=CARM1 PE=1 SV=3	0.85	0.991	0.986	0.772	0.75	0.684	0.668	0.955	0.726	0.852414	0.694623	0.81129	0.554734	0.898616	0.680464	0.469673	0.672971	0.595917	0.988901	0.941163	0.958972	0.911842	0.991403	0.987236	0.9464	0.973517	0.952955	187073	159603	135523	189609	135910	179725	163120	167053	182352	158901	182655	135896	93367.8	153542	126709	140951	119032	112774
Medium	A5YM72	1	CARNS1	Carnosine synthase 1 OS=Homo sapiens OX=9606 GN=CARNS1 PE=1 SV=3	0.765	1.309	0.972	0.879	0.946	0.971	0.922	1.543	1.97	0.220851	0.0172571	0.974114	0.955566	0.126146	0.130364	0.401634	0.00829243	3.77077e-05	0.647207	0.179061	0.992828	0.997788	0.479927	0.522343	0.903293	0.0772644	0.000614844	1.0028e+06	829510	647739	750863	685165	1.37715e+06	1.25131e+06	833569	1.07428e+06	803987	809289	881908	638464	880987	754494	957124	939418	779033
High	P49589	3	CARS	Cysteine--tRNA ligase, cytoplasmic OS=Homo sapiens OX=9606 GN=CARS1 PE=1 SV=3	0.832	0.986	1.012	0.873	0.647	0.609	0.667	0.894	0.767	0.564497	0.76187	0.774821	0.995142	0.443555	0.289117	0.463242	0.906213	0.78364	0.912927	0.961984	0.946373	0.998535	0.862705	0.783318	0.942071	0.994225	0.982507	995717	934382	730805	911615	610697	1.0313e+06	940195	841335	1.08946e+06	961249	830262	793519	809424	891049	460259	633437	571686	115992
High	P31944	5	CASP14	Caspase-14 OS=Homo sapiens OX=9606 GN=CASP14 PE=1 SV=2	1.112	3.043	3.51	1.875	1.446	3.952	1.976	2.93	2.057	0.125316	1e-17	1e-17	4.73721e-06	0.000420848	1e-17	5.68318e-06	2.1079e-08	1.54091e-05	0.469372	3.44853e-16	2.45e-16	0.000109374	0.00442454	2.22642e-16	7.65443e-05	4.23022e-07	0.000270005	441139	390975	2.9712e+06	429173	434036	1.32199e+06	560086	1.5507e+06	1.40547e+06	3.49942e+06	1.14399e+06	647689	2.18686e+06	418351	380380	1.04314e+06	615329	1.77944e+06
High	P20810	4	CAST	Calpastatin OS=Homo sapiens OX=9606 GN=CAST PE=1 SV=4	0.912	1.266	1.033	0.777	1.303	0.999	1.24	1.095	0.895	0.92908	0.0377574	0.705989	0.404297	7.76268e-05	0.0947676	0.0227829	0.290379	0.65676	0.99827	0.303955	0.93169	0.834533	0.000887432	0.41804	0.150841	0.813162	0.968328	762459	7.62979e+06	3.91844e+06	3.11978e+06	4.52981e+06	3.01228e+06	6.41366e+06	2.42444e+06	2.94426e+06	692163	1810945	512106	429959	487598	490579	2.14336e+06	3.01333e+06	1.89839e+06
High	P04040	9	CAT	Catalase OS=Homo sapiens OX=9606 GN=CAT PE=1 SV=3	1.12	1.129	1.191	1.023	0.917	1.197	1.117	1.256	1.143	0.0587289	0.228168	0.111685	0.241928	0.133347	0.00767079	0.0767	0.0907329	0.11372	0.290138	0.722842	0.463146	0.696504	0.496599	0.0587762	0.360976	0.445507	0.52312	1.86215e+06	2.80443e+06	2.98196e+06	2.61738e+06	2.46563e+06	2.57986e+06	2.5271e+06	2.67392e+06	2.10287e+06	2.85304e+06	2.94228e+06	2.359e+06	2.78069e+06	2.20991e+06	1.78418e+06	2.55123e+06	2.34152e+06	3.34818e+06
High	Q03135	2	CAV1	Caveolin-1 OS=Homo sapiens OX=9606 GN=CAV1 PE=1 SV=4	0.943	0.921	0.949	0.901	0.807	0.639	0.752	1.099	0.725	0.729486	0.895568	0.879597	0.875821	0.64404	0.431024	0.884289	0.283068	0.590852	0.9692	0.983846	0.968414	0.987907	0.933362	0.899044	0.99922	0.80477	0.952955	472765	839989	401757	551725	900209	405183	514502	593657	405483	756223	658528	395024	566039	623661	450498	441241	606084	141388
High	Q13951	2	CBFB	Core-binding factor subunit beta OS=Homo sapiens OX=9606 GN=CBFB PE=1 SV=2	0.918	1.073	1.118	0.979	1.008	0.871	0.95	1.071	1.291	0.891497	0.386042	0.28568	0.498168	0.081831	0.358815	0.32583	0.341178	0.0314418	0.99827	0.84084	0.71863	0.896941	0.362683	0.847651	0.831175	0.854948	0.224393	910330	567390	598902	524706	517152	824407	568356	488475	625992	485552	565861	734540	484871	607945	478216	638635	657663	532879
High	P16152	10	CBR1; SETD4	Carbonyl reductase [NADPH] 1 OS=Homo sapiens OX=9606 GN=CBR1 PE=1 SV=3	0.888	0.968	0.942	0.929	0.725	0.703	0.759	0.807	0.765	0.800207	0.882179	0.670139	0.835208	0.728588	0.790786	0.919153	0.723415	0.774805	0.978813	0.983846	0.92498	0.976512	0.950922	0.994908	0.99922	0.975477	0.982507	2.21878e+07	2.31863e+07	1.89357e+07	2.11699e+07	1.96462e+07	2.09327e+07	2.1496e+07	2.12967e+07	2.37661e+07	2.07669e+07	2.16469e+07	2.26653e+07	1.8719e+07	2.09837e+07	1.81711e+07	1.53842e+07	1.61023e+07	1.32311e+07
High	O75828	9	CBR3	Carbonyl reductase [NADPH] 3 OS=Homo sapiens OX=9606 GN=CBR3 PE=1 SV=3	0.88	0.885	0.877	0.78	0.705	0.758	0.721	0.904	0.758	0.739523	0.384011	0.302892	0.305797	0.61378	0.878224	0.722843	0.864207	0.738456	0.972892	0.84084	0.736713	0.752094	0.921374	0.994908	0.987945	0.98417	0.978217	1.06936e+07	1.02725e+07	8.96383e+06	1.00553e+07	8.0124e+06	7.65429e+06	9.42182e+06	8.40394e+06	8.72192e+06	7.45218e+06	9.04606e+06	9.2217e+06	6.67664e+06	7.82133e+06	7.427e+06	7.16094e+06	7.25259e+06	7.29586e+06
High	P83916	2	CBX1	Chromobox protein homolog 1 OS=Homo sapiens OX=9606 GN=CBX1 PE=1 SV=1	0.824	1.069	1.146	0.838	0.7	0.629	0.767	0.814	0.859	0.484231	0.387739	0.21559	0.773769	0.771742	0.379899	0.958448	0.752368	0.800666	0.898471	0.84084	0.632066	0.970517	0.963399	0.855522	0.99922	0.975477	0.982507	800454	526639	527100	587356	473009	875551	761907	590377	910953	764297	489612	526034	507305	603662	393617	390555	536281	257944
High	Q13185	5	CBX3; C15orf57; CCDC32	Chromobox protein homolog 3 OS=Homo sapiens OX=9606 GN=CBX3 PE=1 SV=4	0.77	0.88	1.002	0.696	0.809	0.731	0.753	0.858	0.781	0.123289	0.358404	0.919246	0.0686096	0.800771	0.957683	0.888473	0.944018	0.845736	0.465933	0.832661	0.985178	0.372294	0.966012	0.996052	0.99922	0.998679	0.985678	6.79524e+06	6.09749e+06	4.83271e+06	5.96868e+06	4.80902e+06	7.15098e+06	5.10417e+06	5.36324e+06	6.85564e+06	6.34478e+06	6.13956e+06	4.87927e+06	4.05736e+06	4.69187e+06	3.57044e+06	5.57671e+06	6.58305e+06	3.34164e+06
High	P45973	3	CBX5	Chromobox protein homolog 5 OS=Homo sapiens OX=9606 GN=CBX5 PE=1 SV=1	0.859	1.052	1.035	0.691	0.707	0.683	0.718	0.623	0.694	0.644662	0.461783	0.64958	0.102399	0.779033	0.669837	0.709372	0.121279	0.456757	0.943419	0.884859	0.91565	0.456721	0.963665	0.987236	0.985053	0.544478	0.929534	1.73201e+06	1.46783e+06	1.25758e+06	1.53028e+06	1.19625e+06	1.75196e+06	1.68278e+06	1.51853e+06	1.79443e+06	1.7369e+06	1.47729e+06	969441	1.20677e+06	1.21651e+06	925888	1.16592e+06	1.34023e+06	1.00042e+06
High	Q8N163	2	CCAR2; KIAA1967	Cell cycle and apoptosis regulator protein 2 OS=Homo sapiens OX=9606 GN=CCAR2 PE=1 SV=2	0.921	0.79	0.804	0.839	0.533	0.48	0.483	0.598	0.675	0.841981	0.329986	0.275386	0.8326	0.153372	0.017799	0.0215583	0.081504	0.383454	0.987998	0.809433	0.704797	0.97648	0.54345	0.1154	0.147284	0.423047	0.874127	374485	357254	137837	186300	181352	146536	158272	131355	148894	148364	144564	141731	138678	171549	93298.5	101566	93337.2	76343.2
High	Q96CT7	3	CCDC124	Coiled-coil domain-containing protein 124 OS=Homo sapiens OX=9606 GN=CCDC124 PE=1 SV=1	0.697	0.778	0.807	0.71	0.739	0.727	0.797	0.695	0.719	0.0308196	0.151399	0.104031	0.147589	0.987854	0.936724	0.894139	0.295451	0.561777	0.18199	0.601716	0.444065	0.548367	0.999837	0.996052	0.99922	0.82	0.952955	1.55043e+06	1.27442e+06	933891	1.19314e+06	865956	1.22468e+06	1.19222e+06	892374	1.27834e+06	990051	1.1605e+06	1.12539e+06	599285	1.08273e+06	895920	1.05425e+06	719549	876851
High	Q96EE4	1	CCDC126	Coiled-coil domain-containing protein 126 OS=Homo sapiens OX=9606 GN=CCDC126 PE=2 SV=2	0.694	0.618	0.65	0.927	0.604	0.686	0.477	0.769	0.527	0.274837	0.0573671	0.0361208	0.735917	0.472179	0.692126	0.0186295	0.564686	0.0426996	0.705604	0.390852	0.222398	0.958564	0.88065	0.987236	0.130255	0.960541	0.284419	144528	124152	73196.6	93001.4	114554	72263.4	81447.4	118719	95688.5	92361.9	56447.6	116254	118402	132710	87910.9	71883.6	86681.5	98915.8
High	Q5M9N0	1	CCDC158	Coiled-coil domain-containing protein 158 OS=Homo sapiens OX=9606 GN=CCDC158 PE=2 SV=2	0.978	0.913	0.868	0.788	0.662	0.623	0.769	0.849	0.82	0.529894	0.532426	0.265625	0.341964	0.398077	0.354012	0.969312	0.906915	0.971869	0.909108	0.913669	0.698826	0.798248	0.845605	0.846472	0.99922	0.994225	0.999814	1.58277e+07	1.23167e+07	1.2656e+07	1.51845e+07	1.39162e+07	1.35896e+07	1.41506e+07	1.21496e+07	1.41218e+07	1.01112e+07	1.44157e+07	1.25829e+07	1.03616e+07	1.11041e+07	9.0164e+06	9.79559e+06	1.07558e+07	9.10329e+06
High	Q8IVM0	1	CCDC50	Coiled-coil domain-containing protein 50 OS=Homo sapiens OX=9606 GN=CCDC50 PE=1 SV=1	0.866	0.942	1.115	0.784	0.967	0.892	0.832	1.128	1.159	0.890661	0.92122	0.318512	0.583493	0.206692	0.295466	0.731154	0.232088	0.0990735	0.99827	0.98532	0.748968	0.920504	0.646394	0.790044	0.989851	0.724389	0.488707	272017	177105	189889	242653	149048	249638	263214	134394	291681	205302	232241	236013	113702	192894	162704	276619	248526	162621
Medium	Q4VC31	1	CCDC58	Coiled-coil domain-containing protein 58 OS=Homo sapiens OX=9606 GN=CCDC58 PE=1 SV=1	0.775	0.938	0.848	0.888	0.781	0.641	0.687	0.786	0.7	0.434621	0.938955	0.469763	0.929674	0.770441	0.440968	0.556357	0.635225	0.480521	0.866309	0.987785	0.863537	0.991581	0.963399	0.904157	0.963138	0.973412	0.937833	251369	261896	152289	198727	223757	233810	250028	237939	230984	217673	180304	227078	228207	228843	189518	212055		164553
Medium	A2IDD5	1	CCDC78	Coiled-coil domain-containing protein 78 OS=Homo sapiens OX=9606 GN=CCDC78 PE=1 SV=1	0.977	0.754	0.911	1.6	0.832	1.05	0.936	0.625	0.58	0.535637	0.0304781	0.478738	5.81667e-05	0.686423	0.0518556	0.361448	0.125255	0.113899	0.909239	0.258723	0.866454	0.00116087	0.947409	0.271954	0.86403	0.557003	0.52312	1.10113e+07	1.16518e+07	1.10722e+07	9.40197e+06	1.41305e+07	8.29491e+06	8.78383e+06	8.43453e+06	1.35011e+07	1.0317e+07	8399966	1.86827e+07	1.74056e+07	1.85996e+07	1.89998e+07	9.42599e+06	7.35096e+06	1.2391e+07
High	Q76M96	20	CCDC80	Coiled-coil domain-containing protein 80 OS=Homo sapiens OX=9606 GN=CCDC80 PE=1 SV=1	1.05	1.008	0.911	1.083	0.96	0.88	0.892	0.996	0.949	0.205796	0.857782	0.479533	0.199385	0.235908	0.33047	0.497726	0.537476	0.474072	0.620804	0.983846	0.866454	0.633672	0.69064	0.826172	0.954928	0.946733	0.93741	1.48076e+07	1.37656e+07	1.44849e+07	1.36167e+07	1.71331e+07	1.47927e+07	1.37997e+07	1.42643e+07	1.37054e+07	1.40432e+07	1.17847e+07	1.42121e+07	1.70944e+07	1.62024e+07	1.56717e+07	1.23907e+07	1.32969e+07	1.17035e+07
High	P13500	1	CCL2	C-C motif chemokine 2 OS=Homo sapiens OX=9606 GN=CCL2 PE=1 SV=1	100				100	100	100	100		1e-17				1e-17	1e-17	1e-17	1e-17		2.20748e-16				2.14091e-16	2.22642e-16	2.38081e-16	2.73023e-16					65664.6	37670.8											66324.4	29324.1
High	O14618	1	CCS	Copper chaperone for superoxide dismutase OS=Homo sapiens OX=9606 GN=CCS PE=1 SV=1	0.668	1.162	0.325	1.081	0.759	0.68	0.65	1.15	0.01	0.050392	0.133807	2.76912e-12	0.20343	0.898705	0.651459	0.392964	0.200113	1e-17	0.259315	0.588572	5.92088e-11	0.640477	0.991403	0.984319	0.896627	0.689963	2.86341e-16	475513		317851	452587	282635	577079	529245			60112.3	398164	488021	541431		421221	360870	360405	323132
High	P78371	25	CCT2	T-complex protein 1 subunit beta OS=Homo sapiens OX=9606 GN=CCT2 PE=1 SV=4	0.918	0.938	0.971	0.875	0.67	0.721	0.707	0.858	0.773	0.961636	0.686233	0.867536	0.828278	0.43768	0.898202	0.656296	0.94377	0.811554	0.998963	0.937772	0.96633	0.973826	0.862705	0.994908	0.968194	0.998679	0.982507	3.89446e+07	3.5099e+07	3.2938e+07	3.9596e+07	3.01379e+07	3.56334e+07	3.80382e+07	3.36617e+07	3.74977e+07	3.51981e+07	3.91328e+07	3.47835e+07	2.72302e+07	3.56027e+07	2.40886e+07	2.51331e+07	2.6723e+07	2.54706e+07
High	P49368	23	CCT3	T-complex protein 1 subunit gamma OS=Homo sapiens OX=9606 GN=CCT3 PE=1 SV=4	0.904	0.944	0.994	0.837	0.724	0.752	0.741	0.853	0.78	0.927514	0.727031	0.974844	0.597283	0.721864	0.917781	0.825191	0.924422	0.840914	0.99827	0.948741	0.992828	0.922375	0.948746	0.994908	0.99922	0.994225	0.985343	2.94295e+07	2.78077e+07	2.50453e+07	2.88236e+07	2.31639e+07	2.73231e+07	2.87679e+07	2.35766e+07	2.6864e+07	2.48119e+07	2.82837e+07	2.39821e+07	2.16389e+07	2.41952e+07	1.85274e+07	2.02028e+07	2.0915e+07	1.88884e+07
High	P50991	19	CCT4	T-complex protein 1 subunit delta OS=Homo sapiens OX=9606 GN=CCT4 PE=1 SV=4	0.928	0.988	1.001	0.903	0.723	0.802	0.801	0.877	0.859	0.87822	0.986152	0.927271	0.998593	0.714956	0.644764	0.875433	0.973417	0.802617	0.995036	0.997597	0.985178	0.999411	0.948746	0.984319	0.99922	0.998679	0.982507	2.96414e+07	2.81262e+07	2.58398e+07	2.85399e+07	2.63717e+07	2.87853e+07	3.04543e+07	2.76184e+07	2.94471e+07	2.71656e+07	3.132e+07	2.68062e+07	2.44393e+07	2.83938e+07	2.02561e+07	2.05926e+07	2.05305e+07	2.05901e+07
High	P48643	22	CCT5	T-complex protein 1 subunit epsilon OS=Homo sapiens OX=9606 GN=CCT5 PE=1 SV=1	0.902	0.964	0.981	0.869	0.697	0.718	0.783	0.894	0.777	0.911258	0.857206	0.938495	0.789181	0.57173	0.879989	0.963431	0.903801	0.82947	0.99827	0.983846	0.985178	0.972178	0.921374	0.994908	0.99922	0.993621	0.982507	3.19017e+07	3.24724e+07	2.91551e+07	3.33912e+07	2.65981e+07	3.04647e+07	3.44599e+07	2.9428e+07	3.27629e+07	3.05882e+07	3.36655e+07	2.9747e+07	2.43862e+07	3.08943e+07	2.07742e+07	2.20286e+07	2.30833e+07	2.20016e+07
High	P40227	17	CCT6A	T-complex protein 1 subunit zeta OS=Homo sapiens OX=9606 GN=CCT6A PE=1 SV=3	0.878	0.861	0.909	0.851	0.645	0.675	0.677	0.826	0.751	0.723665	0.276519	0.466997	0.678552	0.3248	0.627727	0.510626	0.804414	0.707461	0.9692	0.765569	0.863537	0.93889	0.793469	0.982572	0.958362	0.98417	0.973998	2.70971e+07	2.4847e+07	2.17955e+07	2.54579e+07	2.12763e+07	2.34127e+07	2.39354e+07	2.15654e+07	2.3917e+07	2.29175e+07	2.42572e+07	2.33213e+07	1.93888e+07	2.31048e+07	1.47358e+07	1.65677e+07	1.71714e+07	1.56283e+07
High	Q92526	1	CCT6B	T-complex protein 1 subunit zeta-2 OS=Homo sapiens OX=9606 GN=CCT6B PE=1 SV=5	0.822	0.817	0.816	0.757	0.657	0.742	0.759	0.872	0.85	0.387193	0.287191	0.111245	0.299708	0.456527	0.971573	0.91558	0.995857	0.840355	0.82392	0.774731	0.463146	0.750094	0.866334	0.996052	0.99922	0.998679	0.985343	2.28308e+06	1.92856e+06	1.69624e+06	1.85825e+06	1.60006e+06	1.76899e+06	1.76515e+06	1.66299e+06	1.60353e+06	1.59634e+06	1837776	1.75122e+06	1.40505e+06	1.70522e+06	1.25444e+06	1.27987e+06	1.58385e+06	1.50962e+06
High	Q99832	19	CCT7	T-complex protein 1 subunit eta OS=Homo sapiens OX=9606 GN=CCT7 PE=1 SV=2	0.892	0.96	0.999	0.864	0.658	0.723	0.701	0.816	0.747	0.834076	0.825652	0.941611	0.762357	0.378064	0.909689	0.623239	0.761376	0.689738	0.987998	0.979387	0.985178	0.966612	0.831266	0.994908	0.966407	0.976358	0.973455	2.23969e+07	2.21474e+07	2.02432e+07	2.25908e+07	1.84736e+07	2.21836e+07	2.32614e+07	2.02202e+07	2.31119e+07	2.13811e+07	2.16982e+07	1.93176e+07	1.84023e+07	2.10868e+07	1.32718e+07	1.51557e+07	1.56799e+07	1.52898e+07
High	P50990	27	CCT8	T-complex protein 1 subunit theta OS=Homo sapiens OX=9606 GN=CCT8 PE=1 SV=4	0.915	1.002	1.024	0.885	0.712	0.754	0.774	0.823	0.802	0.981512	0.895288	0.772461	0.890306	0.65564	0.904307	0.995036	0.792268	0.943276	0.998963	0.983846	0.946373	0.987907	0.938051	0.994908	0.999298	0.982919	0.999814	3.88316e+07	3.7522e+07	3.49698e+07	3.97792e+07	3.31655e+07	3.87895e+07	4.22988e+07	3.64876e+07	4.08396e+07	3.76448e+07	4.06928e+07	3.34591e+07	3.11751e+07	3.62576e+07	2.62531e+07	2.68992e+07	2.83991e+07	2.56175e+07
High	Q6YHK3	26	CD109	CD109 antigen OS=Homo sapiens OX=9606 GN=CD109 PE=1 SV=2	0.842	0.868	0.834	1.026	0.814	0.753	0.834	0.866	0.86	0.464281	0.305646	0.14419	0.367161	0.774448	0.910131	0.724469	0.979602	0.799131	0.883668	0.791103	0.535509	0.820573	0.963399	0.994908	0.987945	0.998679	0.982507	2.48214e+07	2.26189e+07	1.84363e+07	1.86606e+07	2.27346e+07	1.97663e+07	2.02686e+07	2.31424e+07	2.06254e+07	2.01692e+07	1.61957e+07	2.43743e+07	2.3984e+07	2.30566e+07	2.15875e+07	1.94609e+07	1.67728e+07	1.82243e+07
High	P48509	2	CD151	CD151 antigen OS=Homo sapiens OX=9606 GN=CD151 PE=1 SV=3	0.804	1.091	1.043	1.078	0.989	0.979	1.016	0.862	0.998	0.368112	0.301127	0.602617	0.150483	0.0626737	0.118696	0.190381	0.959308	0.341535	0.800344	0.784554	0.907397	0.550843	0.304323	0.487168	0.652652	0.998679	0.840233	917433	1.15543e+06	653603	883745	1.18039e+06	1.07911e+06	1.41738e+06	1.34317e+06	1.08808e+06	1.4362e+06	1.00806e+06	904841	1.30278e+06	1.27468e+06	1.08674e+06	1.11854e+06	1.1043e+06	812252
High	Q9Y5K6	1	CD2AP	CD2-associated protein OS=Homo sapiens OX=9606 GN=CD2AP PE=1 SV=1	0.893	0.825	0.758	0.634	0.457	0.556	0.342	1.143	0.449	0.894733	0.630592	0.238037	0.166756	0.0774838	0.119317	7.06308e-05	0.209027	0.00549721	0.99827	0.925018	0.654811	0.578419	0.352571	0.488022	0.000832383	0.695179	0.0546451	90833.3	85117.1	78552.1	114197	62252.1	72555	78512.7	57893.3	78830.9	64452	64586.8	61184	54659.3	53357.8	18416.2	40141.3	48043.5	49512.1
High	O15446	1	CD3EAP	DNA-directed RNA polymerase I subunit RPA34 OS=Homo sapiens OX=9606 GN=CD3EAP PE=1 SV=1	0.86	0.721	0.738	0.942	0.668	0.566	0.721	0.933	0.569	0.831785	0.123748	0.101112	0.669483	0.661647	0.14407	0.726194	0.753134	0.0945601	0.987998	0.579218	0.436358	0.934365	0.940858	0.554387	0.987945	0.975477	0.474417	331927	275959	237622	297005	236830	297663	169972	218138	230633	204424	243892	299475	206195	326486	194535	214277	190764	129022
High	P16070	6	CD44	CD44 antigen OS=Homo sapiens OX=9606 GN=CD44 PE=1 SV=3	0.912	1.191	1.012	1.118	1.223	1.186	1.307	1.044	1.094	0.996527	0.128442	0.855001	0.132139	0.012226	0.00887571	0.0113594	0.40266	0.167255	0.998963	0.580703	0.965887	0.515126	0.0867235	0.0664974	0.0872278	0.886535	0.635173	4.62258e+07	4.29482e+07	3.86121e+07	4.04762e+07	4.51996e+07	5.57077e+07	5.79248e+07	4.70615e+07	4.75946e+07	4.69232e+07	4.00099e+07	5.1891e+07	4.81418e+07	4.75137e+07	5.03572e+07	5.84456e+07	6.07444e+07	5.37785e+07
High	P13987	2	CD59	CD59 glycoprotein OS=Homo sapiens OX=9606 GN=CD59 PE=1 SV=1	0.966	1.051	1.1	1.084	0.948	0.884	0.833	0.891	1.019	0.577266	0.477707	0.340448	0.162655	0.132123	0.318136	0.729926	0.916023	0.29453	0.912927	0.894033	0.766532	0.575156	0.493889	0.815683	0.989104	0.994225	0.796724	648248	935970	522135	767784	1.01225e+06	787840	924720	905903	838497	914553	831938	665620	886406	1.0578e+06	665774	911680	787576	672830
High	P08962	2	CD63	CD63 antigen OS=Homo sapiens OX=9606 GN=CD63 PE=1 SV=2	1.102	1.037	1.135	1.126	0.755	0.823	1.058	2.635	1.027	0.0945812	0.501528	0.22884	0.0798696	0.883666	0.54567	0.131242	3.16043e-07	0.278363	0.396804	0.907472	0.646135	0.401942	0.986864	0.961554	0.528812	5.88944e-06	0.788414	839112	1.02409e+06	721692	1.1782e+06	1.23928e+06	924628	1.24123e+06	1.25937e+06	1.06754e+06	1.47357e+06	1.00653e+06	923646	1.31375e+06	1.21104e+06	813575	735665	788621	580355
Medium	P32970	1	CD70	CD70 antigen OS=Homo sapiens OX=9606 GN=CD70 PE=1 SV=2	1.169	1.372	1.048	1.252	1.184	1.159	1.16	1.692	0.942	0.102835	0.0125513	0.531726	0.0407012	0.0183385	0.0127794	0.0509402	0.00216506	0.495378	0.413794	0.141504	0.877409	0.280985	0.122343	0.0874185	0.265633	0.0247979	0.940298	268662	281695	272757	321823	336702	284383	379443	393589	269814	290929	299520	285427	347133	358273	328609	335924	315759	274237
High	P60033	4	CD81	CD81 antigen OS=Homo sapiens OX=9606 GN=CD81 PE=1 SV=1	0.768	0.975	0.975	1.115	0.819	0.702	0.763	0.958	0.855	0.120981	0.985805	0.897378	0.0918489	0.523144	0.783125	0.938872	0.662046	0.816071	0.458381	0.997597	0.975544	0.43264	0.899634	0.994908	0.99922	0.973412	0.982507	2.93539e+06	2.47428e+06	2.92333e+06	3.06743e+06	2.45301e+06	4.9461e+06	4.10874e+06	4.03747e+06	2.70812e+06	4.45606e+06	1.95095e+06	4.14781e+06	6.86156e+06	5.2442e+06	3.17881e+06	3.30534e+06	2.76812e+06	1.96947e+06
High	P27701	1	CD82	CD82 antigen OS=Homo sapiens OX=9606 GN=CD82 PE=1 SV=1	0.909	1.221	1.152	1.182	0.969	0.872	0.878	1.769	1.271	0.887096	0.0744064	0.216466	0.0898786	0.176381	0.355287	0.545472	0.00106358	0.0376712	0.997297	0.461271	0.632066	0.42847	0.595616	0.846946	0.963138	0.0130748	0.25939	335901	371575	236290	321296	369127	442805	420550	421782	420985	435480	330165	312469	417669	474688	359348	360926	302812	265080
High	P21926	1	CD9	CD9 antigen OS=Homo sapiens OX=9606 GN=CD9 PE=1 SV=4	0.837	1.021	1.03	1.291	0.708	0.775	0.67	1.343	1.04	0.719789	0.546911	0.606876	0.0262862	0.875381	0.787399	0.479826	0.0454463	0.253097	0.9692	0.914303	0.910895	0.200987	0.983847	0.994908	0.950254	0.293525	0.749587	253168	286026	250852	206302	217523	333126	254494	262736	297901	291459	177340	167921	416754	347458	190413	242139	96036.6	282923
Medium	Q8TCZ2	1	CD99L2	CD99 antigen-like protein 2 OS=Homo sapiens OX=9606 GN=CD99L2 PE=1 SV=1	0.913	1.065	0.899	0.843	1.213	1.187	1.251	1.292	1.515	0.811333	0.433265	0.814198	0.881397	0.0396691	0.00873268	0.0202885	0.068736	0.00375348	0.980573	0.861691	0.95993	0.987907	0.22511	0.0656998	0.139417	0.384267	0.0396989	99129.5	85670.4	74463	82197.9	98806.3	97759.8	105972	90963.9	89092.8	89167.8	53697.1	109946	69445.5	75184	93628.6	111784	144974	101972
High	Q16543	7	CDC37	Hsp90 co-chaperone Cdc37 OS=Homo sapiens OX=9606 GN=CDC37 PE=1 SV=1	0.853	1.064	1.074	0.817	0.731	0.677	0.721	0.81	0.72	0.554349	0.541612	0.490061	0.483311	0.760725	0.633883	0.726554	0.736507	0.568992	0.912927	0.914072	0.867479	0.886447	0.962238	0.984262	0.987945	0.975477	0.952955	6.40283e+06	6.19562e+06	5.17597e+06	4.46175e+06	4.77173e+06	6.78685e+06	6.06912e+06	6.07763e+06	6.9369e+06	6.6669e+06	5.98216e+06	4.34458e+06	5.10016e+06	6.09487e+06	4.81487e+06	3.32055e+06	4.47982e+06	3.63154e+06
High	P60953	4	CDC42	Cell division control protein 42 homolog OS=Homo sapiens OX=9606 GN=CDC42 PE=1 SV=2	1.066	1.21	1.237	0.994	0.844	1.001	1.072	1.259	0.908	0.140522	0.0978873	0.0565156	0.332466	0.333678	0.0927591	0.116601	0.0891975	0.608075	0.499868	0.526812	0.305574	0.788478	0.800502	0.413821	0.490258	0.441847	0.952955	2.04658e+06	2.45563e+06	2.18655e+06	2.49036e+06	2.28526e+06	2.37238e+06	2.7187e+06	2.01717e+06	2.4678e+06	2.53736e+06	2.43872e+06	1.81075e+06	1.98686e+06	2.40982e+06	1.27249e+06	1.74585e+06	2.01305e+06	2.10664e+06
High	Q99459	1	CDC5L	Cell division cycle 5-like protein OS=Homo sapiens OX=9606 GN=CDC5L PE=1 SV=2	0.561	0.01	0.01	0.01	0.01	0.593	0.01	0.886	0.864	0.0306751	1e-17	1e-17	1e-17	1e-17	0.230861	1e-17	0.937976	0.780868	0.18199	3.44853e-16	2.45e-16	3.05844e-16	2.14091e-16	0.71127	2.38081e-16	0.998679	0.982507	130943	154808		79938.4
High	P55287	13	CDH11	Cadherin-11 OS=Homo sapiens OX=9606 GN=CDH11 PE=1 SV=2	0.855	1.149	0.969	1.131	1.348	1.072	1.134	0.87	1.11	0.55766	0.219012	0.853874	0.112338	0.00238811	0.0396065	0.0650171	0.995405	0.147576	0.912927	0.714301	0.965887	0.472422	0.0209851	0.222551	0.319261	0.998679	0.593341	7.0249e+06	6.49915e+06	5.84136e+06	5.19754e+06	6.91768e+06	8.45835e+06	7.89402e+06	7.53215e+06	7.63807e+06	7.45204e+06	5.30563e+06	9.27532e+06	7.10853e+06	8.2662e+06	9.76252e+06	9.11442e+06	8.4592e+06	7.6365e+06
High	P55290	9	CDH13	Cadherin-13 OS=Homo sapiens OX=9606 GN=CDH13 PE=1 SV=1	0.85	1.031	0.907	1.031	1.066	0.958	0.973	1.105	1.175	0.542938	0.719561	0.457143	0.348432	0.0789299	0.150075	0.270198	0.27244	0.0866849	0.912927	0.946361	0.860052	0.806048	0.357462	0.569765	0.77544	0.791908	0.450301	6.5212e+06	4.43672e+06	4.85728e+06	4.9319e+06	4.70555e+06	9.03361e+06	7.70128e+06	5.67792e+06	6.33533e+06	5.56523e+06	3.91557e+06	6.36475e+06	6.74417e+06	4.8027e+06	4.67244e+06	8.77685e+06	1.06865e+07	7.49048e+06
High	P19022	18	CDH2	Cadherin-2 OS=Homo sapiens OX=9606 GN=CDH2 PE=1 SV=4	0.751	0.933	0.802	0.949	1.078	1.02	0.998	0.792	1.078	0.078329	0.656637	0.0737547	0.724927	0.0690387	0.0738174	0.220599	0.660765	0.189775	0.349705	0.929384	0.366746	0.954129	0.324523	0.35265	0.702638	0.973412	0.678222	2.5451e+07	2.03033e+07	1.85721e+07	1.67674e+07	1.81209e+07	2.90926e+07	2.50524e+07	2.10853e+07	2.11964e+07	1.76561e+07	1.56961e+07	2.53398e+07	1.98351e+07	2.04782e+07	2.31957e+07	2.81824e+07	3.24881e+07	2.5458e+07
High	P55283	3	CDH4	Cadherin-4 OS=Homo sapiens OX=9606 GN=CDH4 PE=2 SV=2	0.826	0.964	0.756	1.576	1.344	1.038	1.104	0.852	1.606	0.411776	0.920739	0.0274388	2.96362e-05	9.16603e-05	0.0596509	0.0868636	0.919884	0.00152693	0.845753	0.98532	0.185983	0.000640304	0.00102791	0.301448	0.399878	0.994225	0.0178464	1.8453e+06	1.51377e+06	1.21242e+06	979254	1.16092e+06	1.59067e+06	1.41986e+06	1.41511e+06	1.33638e+06	1.05676e+06	1.00065e+06	3.13291e+06	1.65256e+06	1.90088e+06	1.99496e+06	2.06825e+06	1.79982e+06	1.81755e+06
High	P06493	2	CDK1	Cyclin-dependent kinase 1 OS=Homo sapiens OX=9606 GN=CDK1 PE=1 SV=3	1.217	0.848	0.971	0.808	0.715	0.73	0.855	0.689	0.614	0.033714	0.554501	0.962859	0.659485	0.883778	0.956396	0.635779	0.278227	0.188786	0.192815	0.914419	0.990577	0.934328	0.986864	0.996052	0.966407	0.801541	0.676748	427395	286727	411890	562431	431967	320490	399818	281106	406910	316341	454841	340536	235209	327225	221286	267044	283399	260087
High	Q96JB5	2	CDK5RAP3	CDK5 regulatory subunit-associated protein 3 OS=Homo sapiens OX=9606 GN=CDK5RAP3 PE=1 SV=2	0.965	1.049	1.074	1.039	0.676	0.692	0.862	0.908	0.794	0.630694	0.436236	0.447868	0.326687	0.701451	0.727647	0.608088	0.847176	0.908632	0.93633	0.864761	0.858959	0.784249	0.947409	0.994908	0.966407	0.98417	0.999814	306054	274030	121400	330281	275746	341129	342054	277547	298453	315423	286763	295627	304048	279251	186536	179505	226476	193560
High	Q00534	7	CDK6	Cyclin-dependent kinase 6 OS=Homo sapiens OX=9606 GN=CDK6 PE=1 SV=1	1.095	1.067	1.093	0.968	0.798	0.726	0.863	0.895	0.864	0.0656293	0.473248	0.401914	0.460815	0.615884	0.929692	0.603286	0.902367	0.780123	0.310033	0.887897	0.831257	0.874472	0.921374	0.995496	0.966407	0.993621	0.982507	3.00215e+06	2.83976e+06	3.10148e+06	3.5244e+06	3.03119e+06	3.37109e+06	3.54211e+06	3.00966e+06	3.8553e+06	3.0764e+06	3.7167e+06	3.46976e+06	2.45405e+06	3.06738e+06	2.31162e+06	2.5049e+06	3.1494e+06	2.30419e+06
High	P42773	2	CDKN2C	Cyclin-dependent kinase 4 inhibitor C OS=Homo sapiens OX=9606 GN=CDKN2C PE=1 SV=1	0.789	0.927	0.789	0.794	0.624	0.627	0.68	0.459	0.43	0.323522	0.868682	0.0912655	0.533549	0.305208	0.370132	0.526337	0.0030425	0.00292249	0.767098	0.983846	0.40965	0.908827	0.774835	0.855522	0.963138	0.0327696	0.0319163	1.0315e+06	930001	668731	878438	798100	792836	890458	1.01305e+06	932615	640108	789395	861672	739047	790054	721276	658857	634021	647577
High	Q15517	1	CDSN	Corneodesmosin OS=Homo sapiens OX=9606 GN=CDSN PE=1 SV=3	100	100	100	100	100	100	100	100	100	1e-17	1e-17	1e-17	1e-17	1e-17	1e-17	1e-17	1e-17	1e-17	2.20748e-16	3.44853e-16	2.45e-16	3.05844e-16	2.14091e-16	2.22642e-16	2.38081e-16	2.73023e-16	2.86341e-16			707504	168207	112366	122764	77070.8	359023	247961		219614	102312	244510	97241		337546	287545	669166
High	Q9UKY7	3	CDV3	Protein CDV3 homolog OS=Homo sapiens OX=9606 GN=CDV3 PE=1 SV=1	0.851	1.138	1.06	0.709	1.088	0.918	0.912	1.325	1.447	0.583523	0.21877	0.546356	0.144776	0.0112322	0.228813	0.432144	0.052842	0.0072766	0.915802	0.714301	0.883169	0.545515	0.0804005	0.708661	0.923275	0.322267	0.0677229	2.02446e+06	1.57317e+06	1.36096e+06	1.82864e+06	926576	2.36033e+06	1.92692e+06	1.21959e+06	1.90418e+06	1.86727e+06	1.51122e+06	1.83994e+06	595456	1.20915e+06	922656	1.88849e+06	2.3607e+06	1.27097e+06
Medium	Q6PRD7	1	CEMP1	Cementoblastoma-derived protein 1 OS=Homo sapiens OX=9606 GN=CEMP1 PE=1 SV=1	0.874	0.01	0.542	0.983	1.057	0.956	1.612	15.276	11.534	0.973728	1e-17	0.00301207	0.568613	0.12792	0.152287	0.000384641	1e-17	1e-17	0.998963	3.44853e-16	0.0286818	0.918855	0.485071	0.573203	0.00415871	2.73023e-16	2.86341e-16	116139	50947.1	67257.3								41702.9	51789.1		110463	68587.4	96035.7	96300.8	57571.3
Medium	Q5VT06	1	CEP350	Centrosome-associated protein 350 OS=Homo sapiens OX=9606 GN=CEP350 PE=1 SV=1
High	P41208	2	CETN2	Centrin-2 OS=Homo sapiens OX=9606 GN=CETN2 PE=1 SV=1	0.774	0.772	0.883	0.74	0.747	0.679	0.708	0.922	0.768	0.314279	0.206929	0.526749	0.322845	0.961934	0.649189	0.657105	0.793694	0.786085	0.75859	0.704054	0.874844	0.777188	0.999837	0.984319	0.968194	0.982919	0.982507	587108	368880	425043	393989	318489	403890	367329	386856	482525	367012	482128	470274	241258	421553	269931	381203	408703	291159
Medium	P08603	1	CFH	Complement factor H OS=Homo sapiens OX=9606 GN=CFH PE=1 SV=4	100						100	100	100	1e-17						1e-17	1e-17	1e-17	2.20748e-16						2.38081e-16	2.73023e-16	2.86341e-16			207356	138976	242527
High	P23528	6	CFL1	Cofilin-1 OS=Homo sapiens OX=9606 GN=CFL1 PE=1 SV=3	0.7	0.956	0.78	0.796	0.82	0.734	0.735	0.761	0.923	0.0167184	0.801503	0.0428328	0.378221	0.747176	0.976871	0.793727	0.531078	0.556707	0.115803	0.974352	0.248135	0.825744	0.956905	0.997794	0.99922	0.943234	0.952955	1.63766e+08	1.46681e+08	9.69306e+07	1.23232e+08	9.11515e+07	1.48298e+08	1.34083e+08	1.17265e+08	1.26263e+08	1.03135e+08	1.13957e+08	1.26001e+08	8.32188e+07	1.24278e+08	1.06762e+08	1.18396e+08	1.32535e+08	9.93944e+07
High	Q9Y281	7	CFL2	Cofilin-2 OS=Homo sapiens OX=9606 GN=CFL2 PE=1 SV=1	0.724	0.804	0.764	0.774	0.664	0.663	0.59	0.783	0.815	0.0342676	0.100082	0.0276166	0.282126	0.40541	0.554753	0.185421	0.623257	0.996591	0.194788	0.531341	0.18665	0.741317	0.847597	0.965008	0.642725	0.97226	0.999814	7.91148e+06	6.47771e+06	4.88146e+06	5.91284e+06	4.08895e+06	6.31394e+06	4.75619e+06	5.36111e+06	6.31609e+06	4.79781e+06	5.36466e+06	6.78131e+06	3.40689e+06	5.83525e+06	4.83802e+06	5.17909e+06	4.34083e+06	3.59936e+06
High	P0DN86	1	CGB5; CGB8; CGB; CGB3	Choriogonadotropin subunit beta 3 OS=Homo sapiens OX=9606 GN=CGB3 PE=1 SV=1	0.01	0.01	0.01	0.881	2.462	1.67	2.312	0.738	0.845	1e-17	1e-17	1e-17	0.934421	6.76241e-09	6.77122e-06	1.15741e-07	0.443786	0.861192	2.20748e-16	3.44853e-16	2.45e-16	0.991581	1.09831e-07	8.19491e-05	1.80907e-06	0.903157	0.989276	163808											144307	193537	116631	649951	390048	403358	317350
High	Q14839	1	CHD4	Chromodomain-helicase-DNA-binding protein 4 OS=Homo sapiens OX=9606 GN=CHD4 PE=1 SV=2	0.93	0.866	0.907	0.668	0.451	0.534	0.298	0.751	0.862	0.786893	0.723189	0.775366	0.169292	0.0459342	0.0745226	3.65064e-06	0.492873	0.788718	0.975723	0.946361	0.946373	0.579479	0.253932	0.3553	5.15243e-05	0.928754	0.982507	223623	198483	206967	208948	161234	198195	189086	159269	203743	154639	202027	152030	109704	146637	96757.7	88533.9	101872
High	Q9BWS9	3	CHID1	Chitinase domain-containing protein 1 OS=Homo sapiens OX=9606 GN=CHID1 PE=1 SV=1	1.07	1.191	1.13	1.234	1.278	0.874	0.909	0.89	0.858	0.121096	0.0993194	0.233413	0.021377	0.000529383	0.351465	0.439814	0.923017	0.805567	0.458381	0.530046	0.650836	0.175949	0.00537369	0.844643	0.924913	0.994225	0.982507	1.28045e+06	1.37346e+06	1.50236e+06	1.21597e+06	1.59337e+06	1.61216e+06	1.63029e+06	1.5562e+06	1.55661e+06	1.68558e+06	1.29689e+06	1.59241e+06	2.15278e+06	1.48016e+06	1.95485e+06	1.53326e+06	1.7455e+06	836335
High	Q9BY43	1	CHMP4A	Charged multivesicular body protein 4a OS=Homo sapiens OX=9606 GN=CHMP4A PE=1 SV=3	1.024	0.832	1.088	0.798	0.696	0.833	0.676	0.891	0.817	0.437158	0.606721	0.405634	0.676211	0.853269	0.50335	0.5058	0.917586	0.984462	0.866903	0.920437	0.833905	0.936871	0.976471	0.934389	0.958362	0.994225	0.999814	182478	161786	167316	191980	164016	134861	151637	151632	184851	184197	189581	132953	125500	176170	116345	116269	123116	109984
High	Q9H444	7	CHMP4B	Charged multivesicular body protein 4b OS=Homo sapiens OX=9606 GN=CHMP4B PE=1 SV=1	0.905	1.017	1.06	0.743	0.785	0.913	0.672	1.038	0.759	0.996893	0.791676	0.561915	0.172942	0.934217	0.240999	0.48898	0.418294	0.745469	0.998963	0.971453	0.893606	0.587448	0.999837	0.723509	0.951065	0.89743	0.978936	5.17149e+06	5.39208e+06	4.72089e+06	5.68291e+06	4.62437e+06	5.06985e+06	5.70909e+06	5.36769e+06	5.36608e+06	5.26259e+06	6.20127e+06	3.81242e+06	3.80751e+06	5.16241e+06	3.75536e+06	4.3867e+06	4.57655e+06	3.9947e+06
High	Q9UHD1	7	CHORDC1	Cysteine and histidine-rich domain-containing protein 1 OS=Homo sapiens OX=9606 GN=CHORDC1 PE=1 SV=2	0.944	0.905	1.024	0.791	0.677	0.679	0.74	0.705	0.704	0.664916	0.595181	0.774952	0.372199	0.53481	0.647457	0.821215	0.328257	0.498062	0.954151	0.920437	0.946373	0.823805	0.905694	0.984319	0.99922	0.839583	0.942344	3.34181e+06	3.46292e+06	3.10643e+06	3.44107e+06	3.11493e+06	3.10672e+06	3.536e+06	2.87045e+06	3.80126e+06	3.12512e+06	3.53494e+06	2.96647e+06	2.56851e+06	2.95972e+06	2.58909e+06	2.44869e+06	2.48004e+06	2.09104e+06
High	Q9BU40	1	CHRDL1	Chordin-like protein 1 OS=Homo sapiens OX=9606 GN=CHRDL1 PE=1 SV=2	1.018	0.988	0.936	1.016	0.893	0.72	0.679	0.599	0.728	0.339388	0.698548	0.844246	0.3815	0.344265	0.893431	0.521628	0.0838668	0.604262	0.774746	0.942397	0.962388	0.826041	0.805855	0.994908	0.963138	0.423047	0.952955	422652	491877	414079	453214	520592	440643	460318	449892	438192	433746	415895	358525	533943	467576	381568	373128	454078	282871
High	Q8NCH0	6	CHST14	Carbohydrate sulfotransferase 14 OS=Homo sapiens OX=9606 GN=CHST14 PE=1 SV=2	1.077	1.188	1.041	1.007	0.797	0.677	0.591	0.712	0.763	0.118675	0.115496	0.653241	0.284125	0.602689	0.633809	0.187394	0.351933	0.762139	0.452787	0.561904	0.916535	0.741317	0.921374	0.984262	0.644801	0.866085	0.982507	2.01956e+06	1.4348e+06	2.79184e+06	2.14826e+06	3.49283e+06	3.10312e+06	3.10665e+06	3.2636e+06	2.80088e+06	2.87998e+06	2.43871e+06	2.88213e+06	3.50102e+06	3.21996e+06	2.53174e+06	1.88431e+06	1.97792e+06	1.96536e+06
High	O76071	2	CIAO1	Probable cytosolic iron-sulfur protein assembly protein CIAO1 OS=Homo sapiens OX=9606 GN=CIAO1 PE=1 SV=1	0.993	0.971	1.175	0.992	0.803	0.806	0.944	0.926	0.682	0.447171	0.782701	0.163885	0.478967	0.686294	0.623262	0.33889	0.776697	0.408683	0.869598	0.965586	0.568523	0.882236	0.947409	0.981964	0.842378	0.982356	0.896811	442896	406821	393571	411508	402038	470687	429498	365955	476719	424236	442017	443150	359339	379579	310237	367831	393265	294231
High	Q6FI81	4	CIAPIN1	Anamorsin OS=Homo sapiens OX=9606 GN=CIAPIN1 PE=1 SV=2	0.912	0.874	0.888	0.793	0.634	0.69	0.598	0.738	0.7	0.914614	0.538395	0.432686	0.508386	0.345272	0.71256	0.207546	0.444465	0.480899	0.99827	0.914072	0.853809	0.9014	0.805855	0.991534	0.682066	0.903157	0.937833	1.21048e+06	1.06551e+06	1.01396e+06	1.22923e+06	950159	980394	1.0963e+06	905987	1.04768e+06	843066	1.05974e+06	942849	717996	1.01486e+06	706563	798859	775788	740046
High	Q14011	1	CIRBP	Cold-inducible RNA-binding protein OS=Homo sapiens OX=9606 GN=CIRBP PE=1 SV=1	0.651	0.633	1.595	0.499	0.91	2.197	1.352	3.943	2.221	0.146924	0.0671248	0.0016249	0.00524371	0.360631	1.82887e-09	0.00697658	3.06133e-12	2.85956e-06	0.513136	0.432438	0.0164732	0.0649944	0.814728	3.08296e-08	0.056899	7.56632e-11	5.28682e-05	123245	204437	97391.8	109601	74614	109804	152418	29352.2	1.33396e+06	117720	101076	135751	185477	111204	186324	222629	128275	376439
High	Q14008	1	CKAP5	Cytoskeleton-associated protein 5 OS=Homo sapiens OX=9606 GN=CKAP5 PE=1 SV=3	0.923	0.883	0.907	0.686	0.624	0.458	0.582	0.557	0.385	0.830469	0.775992	0.774927	0.215208	0.488259	0.00860157	0.16422	0.038556	0.000483466	0.987998	0.964695	0.946373	0.661637	0.882463	0.0650632	0.60479	0.264706	0.00659987	194345	262126	216846	243750	177966	170260	233398	222432	172543	243018	186404	134699	131778	194685	137567	151368	131145	103334
High	P12277	14	CKB	Creatine kinase B-type OS=Homo sapiens OX=9606 GN=CKB PE=1 SV=1	0.966	0.854	0.883	0.776	0.685	0.699	0.737	0.908	0.771	0.607418	0.248625	0.330039	0.28898	0.510112	0.766819	0.807854	0.846866	0.798904	0.925601	0.747878	0.7592	0.741317	0.89347	0.994908	0.99922	0.98417	0.982507	2.73258e+07	2.6472e+07	2.56552e+07	2.83987e+07	2.18528e+07	2.12448e+07	2.45599e+07	2.19697e+07	2.29436e+07	2.19351e+07	2.65056e+07	2.08707e+07	1.85916e+07	2.19106e+07	1.71093e+07	1.83115e+07	2.03062e+07	1.65566e+07
High	P17540	1	CKMT2	Creatine kinase S-type, mitochondrial OS=Homo sapiens OX=9606 GN=CKMT2 PE=1 SV=2	0.988	0.732	0.95	0.716	0.667	0.46	0.568	0.743	0.502	0.541026	0.154849	0.998756	0.29756	0.667809	0.00929296	0.132147	0.460803	0.0243363	0.912927	0.608243	0.998849	0.750094	0.943992	0.0683221	0.528812	0.908867	0.185525	236255	279112	249147	281571	228812	172672	204870	195489	243960	179194	295138	152250	186311	214120	189896		154321	96588.2
High	P61024	1	CKS1B	Cyclin-dependent kinases regulatory subunit 1 OS=Homo sapiens OX=9606 GN=CKS1B PE=1 SV=1	0.744	0.911	0.88	0.863	0.797	0.735	0.695	0.656	0.937	0.306503	0.919897	0.618775	0.945398	0.704235	0.982586	0.5974	0.19106	0.510048	0.744815	0.98532	0.911668	0.995267	0.948746	0.998049	0.965398	0.677412	0.943585	310617	227906	172365	194325	227539	297800	268711	187915	302321	155502	247313	292592	180176	243726	173506	189983	270257	207785
High	Q7Z460	1	CLASP1	CLIP-associating protein 1 OS=Homo sapiens OX=9606 GN=CLASP1 PE=1 SV=1	1.191	1.227	1.154	1.499	0.01	0.01	0.01	2.042	0.01	0.149487	0.166091	0.257278	0.0171319	1e-17	1e-17	1e-17	8.34802e-05	1e-17	0.514635	0.63036	0.683752	0.149455	2.14091e-16	2.22642e-16	2.38081e-16	0.00122507	2.86341e-16	38839.1	51099	48745.1	48176.8	58415.2	57773.9	60582.2	49323.4	54546.4	48486.6				66761.9
High	Q9Y240	8	CLEC11A	C-type lectin domain family 11 member A OS=Homo sapiens OX=9606 GN=CLEC11A PE=1 SV=1	0.915	1.074	0.948	1.072	0.746	0.653	0.646	0.69	0.743	0.979697	0.492295	0.711161	0.226675	0.848443	0.502795	0.374138	0.282063	0.672342	0.998963	0.9019	0.93169	0.673164	0.97464	0.934389	0.877456	0.80477	0.968328	7.67358e+06	6.88672e+06	6.76286e+06	5.76258e+06	7.8959e+06	7.81506e+06	7.62933e+06	7.94308e+06	7.39856e+06	7.58289e+06	5.14408e+06	7.03081e+06	8.59138e+06	8.02814e+06	7.37732e+06	4.86365e+06	4.92258e+06	4.44342e+06
High	O00299	11	CLIC1	Chloride intracellular channel protein 1 OS=Homo sapiens OX=9606 GN=CLIC1 PE=1 SV=4	0.813	0.9	1.012	0.81	0.644	0.682	0.76	1.043	0.835	0.293053	0.459615	0.852945	0.451108	0.321286	0.667473	0.92078	0.406195	0.906789	0.731703	0.882615	0.965887	0.867941	0.791519	0.987236	0.99922	0.888032	0.999814	1.86768e+07	1.84565e+07	1.51767e+07	1.85306e+07	1.37094e+07	1.68996e+07	1.84067e+07	1.58526e+07	1.94078e+07	1.6868e+07	2.05268e+07	1.60428e+07	1.31054e+07	1.59737e+07	1.1554e+07	1.15185e+07	1.3119e+07	1.02328e+07
High	Q9Y696	12	CLIC4	Chloride intracellular channel protein 4 OS=Homo sapiens OX=9606 GN=CLIC4 PE=1 SV=4	0.919	1.049	1.047	0.993	0.784	0.757	0.855	1.074	0.963	0.953585	0.619819	0.63558	0.500735	0.939073	0.887714	0.636847	0.334438	0.433552	0.998963	0.922144	0.9147	0.897258	0.999837	0.994908	0.966407	0.847099	0.9171	2.72851e+07	2.87609e+07	2.44e+07	2.7983e+07	2.63826e+07	3.13201e+07	3.24381e+07	2.94121e+07	3.81749e+07	3.11218e+07	3.2383e+07	2.93282e+07	2.59248e+07	2.87636e+07	2.28009e+07	2.17856e+07	2.40483e+07	1.90761e+07
High	Q9UDT6	1	CLIP2	CAP-Gly domain-containing linker protein 2 OS=Homo sapiens OX=9606 GN=CLIP2 PE=1 SV=1	0.739	0.915	0.841	0.636	0.506	0.646	0.601	0.69	0.716	0.356307	0.978167	0.470134	0.116878	0.136164	0.464226	0.215356	0.282113	0.551004	0.788268	0.994428	0.863537	0.48079	0.5034	0.915256	0.698204	0.80477	0.952955	176985	175737	121100	159431	130367	125196	161364	166745	167607	148291	124981	112145	107467	178073	146298	89269	79518.8	79731.8
High	O75503	1	CLN5	Ceroid-lipofuscinosis neuronal protein 5 OS=Homo sapiens OX=9606 GN=CLN5 PE=1 SV=2	0.882	0.945	0.844	1.125	0.961	0.716	0.792	1.05	0.692	0.954604	0.899261	0.436386	0.150186	0.197819	0.872803	0.918077	0.388712	0.4484	0.998963	0.983846	0.854698	0.550843	0.63218	0.994908	0.99922	0.884497	0.929252	346701	274543	276872	246106	300877	296460	271154	313762	307748	278070	215256	299926	401912	318779	379974	272471	255235	204045
High	P54105	1	CLNS1A	Methylosome subunit pICln OS=Homo sapiens OX=9606 GN=CLNS1A PE=1 SV=1	0.856	0.873	0.876	0.802	0.727	0.657	0.626	0.547	0.592	0.7715	0.658308	0.505723	0.606787	0.932175	0.522872	0.29932	0.0318838	0.137585	0.974997	0.929516	0.868855	0.922375	0.999837	0.950248	0.802526	0.231775	0.575505	536691	357193	404308	475431	295655	448134	416175	325772	452732	324805	371634	374362	320070	385195	276378	285482	366775	291736
High	O94985	22	CLSTN1	Calsyntenin-1 OS=Homo sapiens OX=9606 GN=CLSTN1 PE=1 SV=1	0.909	1.063	0.907	1.137	1.114	1.009	0.995	0.877	1.035	0.97257	0.545133	0.455548	0.10445	0.045809	0.0843228	0.226903	0.976638	0.26239	0.998963	0.914072	0.860052	0.45721	0.253862	0.388585	0.7198	0.998679	0.767239	5.16932e+07	4.9399e+07	4.41056e+07	4.24063e+07	5.12928e+07	4.75866e+07	4.85236e+07	5.27171e+07	4.75655e+07	4.77911e+07	3.55622e+07	5.58639e+07	5.40469e+07	5.6803e+07	6.47571e+07	5.40529e+07	4.93925e+07	4.4302e+07
High	P09496	3	CLTA	Clathrin light chain A OS=Homo sapiens OX=9606 GN=CLTA PE=1 SV=1	0.931	1.162	0.746	0.703	0.94	0.959	0.741	0.791	1.098	0.780735	0.172107	0.0170714	0.102213	0.0989632	0.147795	0.823527	0.655643	0.163056	0.975723	0.639729	0.129106	0.456721	0.415245	0.565309	0.99922	0.973412	0.628938	3.42576e+06	1.939e+06	2.40532e+06	2.67695e+06	1.97784e+06	3.91422e+06	3.45548e+06	1.75048e+06	2.51832e+06	1.67194e+06	2.36805e+06	2.10583e+06	1.63899e+06	1.9547e+06	1.21292e+06	2.66941e+06	3.73882e+06	2.69787e+06
Medium	P09497	1	CLTB	Clathrin light chain B OS=Homo sapiens OX=9606 GN=CLTB PE=1 SV=1	0.839	1.063	0.923	0.755	0.902	0.938	0.861	0.904	1.109	0.72773	0.386481	0.848285	0.439854	0.335417	0.185763	0.609651	0.863598	0.149291	0.9692	0.84084	0.963848	0.85892	0.800502	0.640058	0.966407	0.98417	0.596579	338975	239396	249849	279402	204678	408390	311401	224370	288064	239937	254096	229381	201426	201792	144625	277521	336704	304878
High	Q00610	55	CLTC	Clathrin heavy chain 1 OS=Homo sapiens OX=9606 GN=CLTC PE=1 SV=5	1.001	1.026	1.103	0.928	0.724	0.681	0.694	0.803	0.743	0.402327	0.752213	0.360146	0.845005	0.722503	0.660638	0.592641	0.704484	0.672917	0.840227	0.96038	0.784623	0.98174	0.948746	0.986152	0.963138	0.973517	0.968328	7.25403e+07	6.50935e+07	6.54615e+07	7.4808e+07	6.10418e+07	7.41872e+07	7.19264e+07	6.29728e+07	7.44861e+07	7.21319e+07	7.33837e+07	6.28577e+07	5.98275e+07	6.26232e+07	4.50208e+07	4.59511e+07	5.26938e+07	4.08133e+07
High	P10909	12	CLU	Clusterin OS=Homo sapiens OX=9606 GN=CLU PE=1 SV=1	0.712	1.034	0.89	0.952	0.65	0.578	0.597	0.509	0.798	0.02494	0.701182	0.366304	0.704415	0.343055	0.178345	0.20398	0.0130364	0.925712	0.157509	0.943513	0.78856	0.947493	0.805477	0.631024	0.673362	0.115073	0.999814	4.45558e+07	4.47528e+07	3.06442e+07	2.86592e+07	3.859e+07	4.53297e+07	3.93127e+07	4.9826e+07	4.15052e+07	4.15918e+07	2.75206e+07	4.41899e+07	4.58499e+07	4.12072e+07	3.33971e+07	2.77759e+07	2.54209e+07	2.5489e+07
High	O75153	3	CLUH; KIAA0664	Clustered mitochondria protein homolog OS=Homo sapiens OX=9606 GN=CLUH PE=1 SV=2	0.943	0.892	0.878	0.788	0.681	0.692	0.615	0.772	0.745	0.677497	0.741847	0.494921	0.514513	0.671878	0.727043	0.260297	0.578634	0.67843	0.960546	0.954807	0.867479	0.902719	0.946261	0.994908	0.763497	0.965809	0.96954	571829	512052	455669	626567	468573	458786	545782	433655	476792	438185	550710	463189	330272	470507	368571	350081	387449	284274
High	P30085	5	CMPK1	UMP-CMP kinase OS=Homo sapiens OX=9606 GN=CMPK1 PE=1 SV=3	0.817	0.807	0.852	0.821	0.686	0.735	0.763	0.873	0.729	0.315336	0.106444	0.203243	0.510056	0.516162	0.982609	0.938698	0.993932	0.605761	0.759249	0.541221	0.611792	0.9014	0.894177	0.998049	0.99922	0.998679	0.952955	9.72802e+06	8.64471e+06	7.22276e+06	8.34219e+06	7.20777e+06	6.68145e+06	7.94331e+06	7.68455e+06	8.35699e+06	6.82746e+06	8.43136e+06	8.93743e+06	6.47053e+06	7.34206e+06	6.35876e+06	6.34116e+06	6.75721e+06	6.04705e+06
High	Q96KP4	16	CNDP2	Cytosolic non-specific dipeptidase OS=Homo sapiens OX=9606 GN=CNDP2 PE=1 SV=2	0.833	0.878	0.933	0.932	0.645	0.62	0.692	0.776	0.673	0.40632	0.350114	0.614602	0.819806	0.324418	0.33846	0.578847	0.593342	0.376996	0.844495	0.820211	0.911668	0.973456	0.793359	0.828455	0.963138	0.96598	0.869305	1.43796e+07	1.33938e+07	1.05849e+07	1.23089e+07	1.06482e+07	1.18409e+07	1.27272e+07	1.24212e+07	1.38402e+07	1.32865e+07	1.2006e+07	1.29466e+07	1.31764e+07	1.28955e+07	1.03224e+07	8.69416e+06	8.62974e+06	7.76926e+06
High	Q99439	6	CNN2	Calponin-2 OS=Homo sapiens OX=9606 GN=CNN2 PE=1 SV=4	1.05	1.036	1.075	0.861	0.725	0.725	0.726	0.908	0.788	0.136246	0.627725	0.484757	0.811275	0.837234	0.923445	0.74802	0.846957	0.882394	0.492879	0.922894	0.867232	0.973382	0.97464	0.994908	0.997234	0.98417	0.99397	3.63971e+06	4.71733e+06	4.14251e+06	5.00026e+06	4.04759e+06	3.85962e+06	4.85754e+06	4.24337e+06	4.47873e+06	3.73715e+06	5.25751e+06	3.12853e+06	2.91866e+06	3.83337e+06	2.47974e+06	2.77954e+06	3.16772e+06	2.99025e+06
High	Q15417	10	CNN3	Calponin-3 OS=Homo sapiens OX=9606 GN=CNN3 PE=1 SV=1	1	1.041	1.015	0.806	0.717	0.718	0.739	0.873	0.804	0.411664	0.663501	0.829305	0.427242	0.680147	0.879026	0.818	0.993839	0.954932	0.845753	0.929516	0.960032	0.851951	0.947409	0.994908	0.99922	0.998679	0.999814	1.08307e+07	1.28947e+07	1.13098e+07	1.46051e+07	1.028e+07	1.11784e+07	1.33935e+07	1.20307e+07	1.15363e+07	1.17809e+07	1.39617e+07	9.63194e+06	9.0249e+06	1.08277e+07	7.70728e+06	8.61121e+06	9.58908e+06	8.17039e+06
High	Q9Y2B0	3	CNPY2	Protein canopy homolog 2 OS=Homo sapiens OX=9606 GN=CNPY2 PE=1 SV=1	0.986	1.078	0.95	1.158	0.905	1.139	1.235	1.063	1.126	0.471427	0.367914	0.900907	0.08714	0.275842	0.0167659	0.0238448	0.359059	0.130167	0.8912	0.835535	0.977585	0.421205	0.739847	0.110216	0.155255	0.866085	0.565416	642246	571046	487244	844392	679234	742318	767708	569719	572164	504558	682301	721043	750799	695539	367610	559448	745892	672095
High	Q8N129	3	CNPY4	Protein canopy homolog 4 OS=Homo sapiens OX=9606 GN=CNPY4 PE=1 SV=1	0.803	0.923	0.904	0.79	0.633	0.639	0.648	0.654	0.744	0.421798	0.892447	0.627696	0.521345	0.415884	0.431499	0.38571	0.184834	0.675975	0.852984	0.983846	0.913881	0.905197	0.856873	0.899044	0.891292	0.662582	0.968328	398667	733326	379357	475050	607589	608376	649137	556897	614194	707826	623492	494648	499122	401630	394012	467411	518038	390986
High	Q13057	2	COASY	Bifunctional coenzyme A synthase OS=Homo sapiens OX=9606 GN=COASY PE=1 SV=4	1.062	0.902	1.077	0.856	0.691	0.67	0.764	0.939	0.59	0.294209	0.869821	0.420075	0.931413	0.801934	0.595629	0.945017	0.729255	0.133598	0.733815	0.983846	0.840864	0.991581	0.966012	0.972292	0.99922	0.975477	0.569306	365944	85278.1	386632	554406	76064.9	459899	412802	141184	392744	361815	427033	490750	257452	227239	70703	166784	248994	166512
Medium	Q96MW5	1	COG8	Conserved oligomeric Golgi complex subunit 8 OS=Homo sapiens OX=9606 GN=COG8 PE=1 SV=2	0.924	0.854	0.854	0.01	0.863	0.754	0.93	0.01	0.935	0.850549	0.505322	0.363541	1e-17	0.400521	0.904548	0.378121	1e-17	0.517272	0.98868	0.909424	0.787562	3.05844e-16	0.846573	0.994908	0.880663	2.73023e-16	0.94739	733210	548619		553579	619993	509532	540488	575344	550001	505198	581340					572360	523712	387513
High	P12107	31	COL11A1	Collagen alpha-1(XI) chain OS=Homo sapiens OX=9606 GN=COL11A1 PE=1 SV=4	0.854	1.129	0.966	1.109	1.097	0.981	1.064	0.932	1.025	0.547528	0.278237	0.835298	0.147221	0.0556572	0.1166	0.124412	0.753818	0.283154	0.912927	0.769005	0.96133	0.548367	0.283095	0.481919	0.510868	0.975477	0.794374	4.63349e+07	4.25081e+07	3.76019e+07	3.76402e+07	4.93608e+07	5.00017e+07	4.90941e+07	5.2696e+07	4.52824e+07	5.03454e+07	3.79207e+07	4.98044e+07	5.22664e+07	5.30311e+07	5.39302e+07	5.05545e+07	4.94457e+07	3.9334e+07
High	Q99715	87	COL12A1	Collagen alpha-1(XII) chain OS=Homo sapiens OX=9606 GN=COL12A1 PE=1 SV=2	0.968	1.215	1.059	1.214	1.203	0.923	0.941	0.866	1.08	0.593897	0.0926625	0.56656	0.0374725	0.0158198	0.216111	0.347365	0.977741	0.187177	0.916355	0.517366	0.893606	0.264215	0.109254	0.690826	0.846048	0.998679	0.672006	7.02053e+07	6.62522e+07	6.4181e+07	5.96479e+07	7.76217e+07	8.92861e+07	8.26653e+07	7.82121e+07	7.57415e+07	8.48727e+07	5.74837e+07	7.46258e+07	8.99086e+07	8.14355e+07	9.59956e+07	8.45377e+07	8.81542e+07	6.36157e+07
High	Q05707	50	COL14A1	Collagen alpha-1(XIV) chain OS=Homo sapiens OX=9606 GN=COL14A1 PE=1 SV=3	1.003	1.148	0.981	1.152	1.1	0.949	0.994	0.922	1.069	0.39213	0.220939	0.939398	0.0866882	0.0543187	0.165798	0.228423	0.794675	0.204014	0.829195	0.714823	0.985178	0.420476	0.277485	0.600129	0.720753	0.982919	0.698287	8.17026e+07	8.98017e+07	8.46932e+07	8.07564e+07	1.04311e+08	9.90836e+07	9.42855e+07	1.0173e+08	8.61702e+07	9.6781e+07	6.76308e+07	9.11446e+07	1.08209e+08	9.9403e+07	1.06312e+08	9.00295e+07	9.41316e+07	7.17263e+07
High	P39059	5	COL15A1	Collagen alpha-1(XV) chain OS=Homo sapiens OX=9606 GN=COL15A1 PE=1 SV=2	1.173	1.514	1.37	1.406	1.766	1.313	1.308	1.316	1.606	0.0163625	0.000561598	0.00434083	0.00153237	1.99306e-08	0.00147948	0.011226	0.0565342	0.00152774	0.114237	0.00990186	0.0403542	0.0231329	3.12911e-07	0.013639	0.086753	0.339208	0.0178464	1.522e+06	983383	1.50059e+06	1.27315e+06	1.61851e+06	2.03975e+06	2.19418e+06	1.37717e+06	2.03192e+06	1.98891e+06	1.23321e+06	1.44411e+06	1.69177e+06	1.61241e+06	2.03148e+06	2.20898e+06	2.27053e+06	1.25114e+06
High	Q07092	2	COL16A1	Collagen alpha-1(XVI) chain OS=Homo sapiens OX=9606 GN=COL16A1 PE=1 SV=2	0.923	1.295	1.194	1.044	1.256	1.187	1.296	1.06	0.865	0.776357	0.0748169	0.159667	0.404625	0.0267286	0.00874141	0.0127456	0.363754	0.777882	0.975723	0.461271	0.558835	0.834533	0.16478	0.0656998	0.0953696	0.866085	0.982507	57418.6	85842.7	68118.5	61675.8	183723	210031	197998	190509	175605	215682	160843	55761.6	96365.5	72465.2	97314	91097.2	79934.2	70385.1
High	P39060	19	COL18A1	Collagen alpha-1(XVIII) chain OS=Homo sapiens OX=9606 GN=COL18A1 PE=1 SV=5	1.076	1.276	1.15	1.258	1.294	0.89	0.892	0.832	0.898	0.137541	0.0380665	0.201753	0.0196461	0.00492333	0.300626	0.495569	0.832108	0.647801	0.494478	0.304662	0.610309	0.163486	0.0398329	0.793598	0.954928	0.98417	0.968328	3.11012e+07	2.50958e+07	2.96426e+07	2.57991e+07	3.17451e+07	4.34003e+07	3.0618e+07	3.05965e+07	2.95753e+07	3.55072e+07	2.3871e+07	2.85828e+07	3.76431e+07	3.49032e+07	3.79788e+07	3.03047e+07	3.59306e+07	2.08118e+07
High	P02452	57	COL1A1	Collagen alpha-1(I) chain OS=Homo sapiens OX=9606 GN=COL1A1 PE=1 SV=5	0.873	1.071	0.955	1.205	2.362	2.061	2.258	1.091	1.279	0.685064	0.50469	0.759438	0.0423905	1.08613e-09	1.49646e-08	2.1679e-07	0.298058	0.0349539	0.961586	0.908985	0.944579	0.289196	1.90883e-08	2.35443e-07	3.27547e-06	0.822984	0.243536	5.18862e+08	5.97292e+08	4.00792e+08	4.06156e+08	5.3926e+08	5.10287e+08	5.2497e+08	5.48905e+08	4.84876e+08	4.8447e+08	3.86047e+08	6.00645e+08	5.97258e+08	5.87101e+08	1.00541e+09	8.64018e+08	8.06956e+08	7.57701e+08
High	P08123	89	COL1A2	Collagen alpha-2(I) chain OS=Homo sapiens OX=9606 GN=COL1A2 PE=1 SV=7	0.927	0.968	0.906	1.19	1.45	1.291	1.309	1.104	1.378	0.8922	0.878876	0.452543	0.0518896	0.000593375	0.00205838	0.0111301	0.274103	0.0140398	0.99827	0.983846	0.860052	0.327361	0.00582249	0.0180727	0.0865799	0.79358	0.119009	7.23116e+09	6.62795e+09	5.77095e+09	5.74048e+09	8.04858e+09	6.54736e+09	6.53727e+09	7.42588e+09	6.45081e+09	6.33356e+09	5.03696e+09	8.16935e+09	8.73437e+09	7.82193e+09	1.042e+10	8.18401e+09	7.61235e+09	7.95728e+09
High	P02458	2	COL2A1	Collagen alpha-1(II) chain OS=Homo sapiens OX=9606 GN=COL2A1 PE=1 SV=3	0.757	0.801	0.709	1.102	1.445	1.201	1.436	0.473	0.496	0.0652514	0.141772	0.00452941	0.112878	0.000637794	0.0072068	0.00279519	0.00474771	0.02086	0.309787	0.592179	0.0417771	0.473844	0.00620663	0.0559322	0.0250504	0.0484679	0.165471	3.82703e+06	3.53609e+06	2.66779e+06	2.66877e+06	3.49081e+06	3.01988e+06	3.05334e+06	3.1447e+06	2.65951e+06	2.96875e+06	2.31545e+06	3.76418e+06	4.22428e+06	4.05709e+06	6.54493e+06	5.56053e+06	4.85284e+06	4.20273e+06
High	P02461	27	COL3A1	Collagen alpha-1(III) chain OS=Homo sapiens OX=9606 GN=COL3A1 PE=1 SV=4	0.834	1.056	0.927	1.175	0.982	0.864	0.943	1.313	1.068	0.417803	0.584563	0.578505	0.0635012	0.190892	0.385163	0.342257	0.0582693	0.205415	0.849269	0.919939	0.898811	0.36035	0.619115	0.858342	0.842378	0.342408	0.699599	2.42624e+07	2.55735e+07	1.98408e+07	1.81926e+07	2.65566e+07	2.59122e+07	2.6683e+07	2.76977e+07	2.55242e+07	2.58416e+07	1.90733e+07	2.96739e+07	3.16902e+07	2.99972e+07	2.85152e+07	2.5105e+07	2.32616e+07	2.23891e+07
High	P02462	6	COL4A1	Collagen alpha-1(IV) chain OS=Homo sapiens OX=9606 GN=COL4A1 PE=1 SV=4	1.076	1.075	1	1.111	3.154	2.708	3.145	1.395	1.19	0.124521	0.400402	0.904444	0.0813188	1e-17	7.82041e-13	1.10845e-11	0.0295834	0.0762332	0.46909	0.842032	0.978099	0.403872	2.14091e-16	1.60488e-11	2.21408e-10	0.219816	0.421166	1.69822e+06	1.7797e+06	1.84137e+06	1.73226e+06	2.28447e+06	1.90842e+06	2.05457e+06	2.09273e+06	2.04436e+06	1.97175e+06	1.635e+06	2.05885e+06	2.19716e+06	2.21748e+06	6.59703e+06	5.84727e+06	5.50248e+06	4.68182e+06
High	P08572	20	COL4A2	Collagen alpha-2(IV) chain OS=Homo sapiens OX=9606 GN=COL4A2 PE=1 SV=4	1.074	0.957	0.856	1.037	2.422	2.164	2.45	1.064	0.966	0.140493	0.806093	0.214769	0.33003	4.54285e-10	3.05914e-09	2.40624e-08	0.356733	0.423373	0.499868	0.974452	0.632066	0.78593	8.29334e-09	5.01359e-08	4.17023e-07	0.866085	0.908353	1.65567e+07	1.62912e+07	1.71252e+07	1.73883e+07	2.06793e+07	1.53406e+07	1.58319e+07	1.65729e+07	1.43545e+07	1.48968e+07	1.32159e+07	1.42807e+07	1.80613e+07	1.7433e+07	4.53969e+07	3.90161e+07	3.84871e+07	3.48202e+07
High	Q01955	1	COL4A3	Collagen alpha-3(IV) chain OS=Homo sapiens OX=9606 GN=COL4A3 PE=1 SV=3	1.058	1.151	0.989	1.195	2.987	2.622	2.913	1.113	0.954	0.276656	0.161138	0.822099	0.0773666	2.44249e-15	2.80864e-12	1.36362e-10	0.258088	0.458705	0.707715	0.624265	0.960032	0.393517	5.13577e-14	5.61728e-11	2.55083e-09	0.772451	0.929534	307232	376539	310444	340302	425467	354714	429561	432022	357845	360532	314048	372720	387227	443429	1.05694e+06	1.04499e+06	976374	853588
High	P20908	24	COL5A1	Collagen alpha-1(V) chain OS=Homo sapiens OX=9606 GN=COL5A1 PE=1 SV=3	0.838	1.086	0.909	1.143	1.285	1.11	1.132	0.945	0.993	0.43984	0.437196	0.469085	0.0968046	0.00552489	0.0243475	0.06621	0.708359	0.354782	0.866903	0.864761	0.863537	0.441812	0.0432263	0.151211	0.324443	0.973592	0.854901	7.10514e+07	6.71282e+07	5.59784e+07	5.61776e+07	7.17617e+07	7.1896e+07	7.34469e+07	7.42549e+07	6.61917e+07	7.15299e+07	5.09958e+07	7.15596e+07	8.45728e+07	7.95117e+07	7.90701e+07	8.33674e+07	8.26389e+07	6.53363e+07
High	P05997	41	COL5A2	Collagen alpha-2(V) chain OS=Homo sapiens OX=9606 GN=COL5A2 PE=1 SV=3	0.789	1.032	0.909	1.114	1.94	1.658	1.789	1.258	1.137	0.186217	0.715778	0.470243	0.139575	5.11919e-07	8.12799e-06	4.99317e-05	0.0894496	0.118983	0.586828	0.946361	0.863537	0.535341	7.09159e-06	9.78677e-05	0.000600454	0.442164	0.535194	5.1466e+07	5.56599e+07	3.85513e+07	4.21216e+07	5.43887e+07	5.37965e+07	5.60839e+07	6.05071e+07	5.19821e+07	5.38127e+07	4.47571e+07	5.80148e+07	6.06632e+07	6.16332e+07	1.06493e+08	9.5712e+07	9.08889e+07	8.1966e+07
High	P12109	36	COL6A1	Collagen alpha-1(VI) chain OS=Homo sapiens OX=9606 GN=COL6A1 PE=1 SV=3	1.046	1.065	0.993	1.196	1.071	1.059	1.121	1.244	1.163	0.217747	0.536795	0.982327	0.0479647	0.0751587	0.0463699	0.0739155	0.0994945	0.0963062	0.642899	0.914072	0.994129	0.310321	0.344356	0.253317	0.351248	0.474186	0.479082	5.66483e+08	5.55808e+08	5.21005e+08	4.92872e+08	6.3751e+08	5.49432e+08	5.42428e+08	5.72645e+08	5.37095e+08	5.47431e+08	4.24337e+08	6.21254e+08	6.45025e+08	6.48589e+08	6.26477e+08	5.36622e+08	5.19753e+08	5.11209e+08
High	P12110	25	COL6A2	Collagen alpha-2(VI) chain OS=Homo sapiens OX=9606 GN=COL6A2 PE=1 SV=4	1.014	1.023	0.92	1.142	1.165	1.07	1.191	1.325	1.044	0.342111	0.769118	0.533019	0.097588	0.0250283	0.0402041	0.0374982	0.0527061	0.245924	0.77624	0.963852	0.878529	0.444526	0.156353	0.225372	0.21877	0.322267	0.740359	1.43062e+08	1.37067e+08	1.33522e+08	1.37601e+08	1.61792e+08	1.34389e+08	1.46159e+08	1.48998e+08	1.33312e+08	1.33814e+08	1.16001e+08	1.57947e+08	1.49308e+08	1.59778e+08	1.73981e+08	1.43799e+08	1.40411e+08	1.29109e+08
High	P12111	91	COL6A3	Collagen alpha-3(VI) chain OS=Homo sapiens OX=9606 GN=COL6A3 PE=1 SV=5	1.016	1.073	1.046	1.164	1.03	0.857	0.896	0.984	1.022	0.333617	0.497675	0.639452	0.0742049	0.117436	0.410259	0.48208	0.572548	0.288525	0.770528	0.906396	0.9147	0.384071	0.45972	0.886641	0.950254	0.963055	0.796351	1.61049e+08	1.79226e+08	1.38859e+08	1.42007e+08	1.54381e+08	1.73006e+08	1.59232e+08	1.2958e+08	1.53242e+08	1.51029e+08	1.24663e+08	1.5059e+08	1.62466e+08	1.53526e+08	1.23089e+08	1.33812e+08	1.36288e+08	1.09594e+08
High	Q02388	38	COL7A1	Collagen alpha-1(VII) chain OS=Homo sapiens OX=9606 GN=COL7A1 PE=1 SV=2	0.958	1.006	0.949	1.119	1.79	1.515	1.737	1.163	0.964	0.658698	0.875414	0.717351	0.130379	4.55737e-06	7.38482e-05	9.1763e-05	0.182371	0.428831	0.951587	0.983846	0.93169	0.510036	5.92961e-05	0.000846028	0.00106022	0.65475	0.911432	1.16337e+07	1.21004e+07	1.10824e+07	1.04904e+07	1.30197e+07	1.17239e+07	1.21659e+07	1.19868e+07	1.79969e+07	1.16951e+07	9.1053e+06	1.30398e+07	1.39552e+07	1.31486e+07	3.6527e+07	2.55024e+07	1.87589e+07	1.84385e+07
High	P27658	8	COL8A1	Collagen alpha-1(VIII) chain OS=Homo sapiens OX=9606 GN=COL8A1 PE=1 SV=2	0.72	0.885	0.74	0.988	2.784	2.604	2.427	1.325	0.949	0.0262156	0.469489	0.0133396	0.410153	2.7065e-12	3.65485e-12	3.10571e-08	0.0527643	0.473262	0.162523	0.886508	0.104583	0.837417	5.49467e-11	7.18788e-11	5.30206e-07	0.322267	0.93741	3.43204e+06	3.79123e+06	2.47812e+06	2.45893e+06	3.36739e+06	3.35545e+06	3.37876e+06	3.68604e+06	3.04139e+06	3.16788e+06	2.90653e+06	3.25083e+06	4.23323e+06	3.64856e+06	1.17748e+07	9.43891e+06	9.66307e+06	8.90196e+06
High	P25067	1	COL8A2	Collagen alpha-2(VIII) chain OS=Homo sapiens OX=9606 GN=COL8A2 PE=1 SV=2		100		100	100	100	100				1e-17		1e-17	1e-17	1e-17	1e-17				3.44853e-16		3.05844e-16	2.14091e-16	2.22642e-16	2.38081e-16								73865.9							98650.5	82477.7	420441	161659		325136
High	Q14050	2	COL9A3	Collagen alpha-3(IX) chain OS=Homo sapiens OX=9606 GN=COL9A3 PE=1 SV=2	0.874	1.043	0.883	1.152	1.869	1.414	1.875	0.791	0.924	0.91205	0.466846	0.638258	0.122078	1.84673e-06	0.000338638	1.83972e-05	0.656147	0.553943	0.99827	0.886508	0.9147	0.490603	2.44328e-05	0.00344476	0.000234391	0.973412	0.952955	237937	295834	257087	220471	244734	250816	259504	248219	206169	306755	203522	300856	274121	251587	701995	626870	544700	511930
High	Q8NBJ5	4	COLGALT1; GLT25D1	Procollagen galactosyltransferase 1 OS=Homo sapiens OX=9606 GN=COLGALT1 PE=1 SV=1	1.036	1.006	1.051	1.019	0.875	0.804	0.876	0.72	0.705	0.242407	0.658497	0.561452	0.277676	0.295158	0.635782	0.554286	0.380056	0.50401	0.66623	0.929516	0.893606	0.741317	0.766559	0.984262	0.963138	0.876061	0.943585	963748	1.16066e+06	858845	1.17586e+06	1.2749e+06	915123	1.18327e+06	1.06987e+06	961896	1.25993e+06	1.19554e+06	1.3729e+06	1.40089e+06	1.08193e+06	508841	656521	1.03167e+06	548224
High	P53621	16	COPA	Coatomer subunit alpha OS=Homo sapiens OX=9606 GN=COPA PE=1 SV=2	1.012	0.999	1.133	0.867	0.728	0.666	0.706	0.776	0.719	0.349938	0.915032	0.252429	0.780781	0.744522	0.575429	0.647442	0.593658	0.562755	0.784207	0.98532	0.678193	0.971005	0.956905	0.966666	0.968194	0.96598	0.952955	7.73421e+06	6.63416e+06	7.5456e+06	8.05132e+06	6.66953e+06	1.35093e+07	7.27601e+06	4.53229e+06	1.13621e+07	6.8156e+06	8.08156e+06	6.62846e+06	4.56978e+06	6.33858e+06	3.5569e+06	3.59853e+06	6.10209e+06	4.39689e+06
High	P53618	22	COPB1	Coatomer subunit beta OS=Homo sapiens OX=9606 GN=COPB1 PE=1 SV=3	0.994	0.973	1.085	0.884	0.72	0.675	0.729	0.778	0.723	0.440037	0.916034	0.434999	0.882969	0.701452	0.624962	0.766684	0.602556	0.579916	0.866903	0.98532	0.854698	0.987907	0.947409	0.981964	0.99922	0.969139	0.952955	1.00827e+07	8.56684e+06	9.01028e+06	1.05e+07	8.56044e+06	9.62314e+06	9.46566e+06	8.25258e+06	1.02802e+07	9.90221e+06	1.03735e+07	8.43121e+06	7.15237e+06	7.71467e+06	5.57742e+06	6.51809e+06	7.52815e+06	4.87518e+06
High	P35606	14	COPB2	Coatomer subunit beta' OS=Homo sapiens OX=9606 GN=COPB2 PE=1 SV=2	1.029	1.061	1.102	0.941	0.746	0.69	0.715	0.874	0.719	0.250282	0.556392	0.360286	0.769519	0.849728	0.71495	0.69455	0.988474	0.561715	0.678429	0.91625	0.784623	0.968065	0.97464	0.992371	0.984931	0.998679	0.952955	6.48013e+06	5.12924e+06	6.24696e+06	6.66781e+06	5.37753e+06	6.63989e+06	6.6281e+06	4.95777e+06	6.77237e+06	5.94036e+06	6.69396e+06	5.36397e+06	4.95518e+06	5.48403e+06	3.94354e+06	3.72353e+06	4.68888e+06	3.80327e+06
High	O14579	6	COPE	Coatomer subunit epsilon OS=Homo sapiens OX=9606 GN=COPE PE=1 SV=3	0.818	0.894	0.927	0.828	0.699	0.72	0.74	1.072	0.848	0.327604	0.526137	0.573949	0.602904	0.680061	0.893311	0.820599	0.337517	0.848404	0.769365	0.913669	0.897106	0.922375	0.947409	0.994908	0.99922	0.849471	0.985678	3.40464e+06	3.33839e+06	2.82758e+06	3.08573e+06	2.61828e+06	3.03512e+06	3.13552e+06	2.80606e+06	3.40742e+06	2.92465e+06	2.97773e+06	3.10573e+06	2.17665e+06	2.81816e+06	2.24726e+06	2.47057e+06	2.26782e+06	2.13269e+06
High	Q9Y678	19	COPG1	Coatomer subunit gamma-1 OS=Homo sapiens OX=9606 GN=COPG1 PE=1 SV=1	0.928	0.963	1.003	0.873	0.66	0.662	0.691	0.795	0.755	0.882181	0.845541	0.912839	0.814046	0.389275	0.550199	0.576933	0.673772	0.724954	0.995036	0.983846	0.981709	0.973382	0.836403	0.964173	0.963138	0.973517	0.978217	1.01385e+07	8.46256e+06	8.25698e+06	1.04857e+07	7.4231e+06	9.67807e+06	9.40835e+06	8.68906e+06	9.71938e+06	9.79555e+06	1.00655e+07	8.57615e+06	8.35573e+06	8.71864e+06	6.3004e+06	5.64819e+06	7.07021e+06	5.59513e+06
High	P61201	3	COPS2	COP9 signalosome complex subunit 2 OS=Homo sapiens OX=9606 GN=COPS2 PE=1 SV=1	0.84	0.993	1.006	0.95	0.616	0.688	0.66	0.524	0.559	0.589409	0.725885	0.807284	0.567465	0.294547	0.700056	0.436545	0.018995	0.0794504	0.916355	0.948301	0.956319	0.918475	0.766559	0.987866	0.923275	0.155389	0.425912	1.04319e+06	829988	918880	897873	753147	1.089e+06	940854	827989	1.14978e+06	1.00411e+06	770699	719823	779761	852215	582135	614058	549010	612658
High	Q9UNS2	4	COPS3	COP9 signalosome complex subunit 3 OS=Homo sapiens OX=9606 GN=COPS3 PE=1 SV=3	1.009	1.051	1.101	0.879	0.724	0.826	0.799	0.876	0.765	0.31442	0.468593	0.332947	0.999624	0.908931	0.533212	0.882186	0.981441	0.773897	0.75859	0.886508	0.761761	0.999624	0.995823	0.954764	0.99922	0.998679	0.982507	1.54913e+06	1.37045e+06	1.36436e+06	1.47896e+06	998635	1.59365e+06	1.70774e+06	1.28973e+06	1.60902e+06	1.65623e+06	1.71188e+06	1.40506e+06	1.1826e+06	1.45425e+06	952602	1.21027e+06	993297	854630
High	Q9BT78	10	COPS4	COP9 signalosome complex subunit 4 OS=Homo sapiens OX=9606 GN=COPS4 PE=1 SV=1	0.867	0.963	0.972	0.896	0.72	0.752	0.759	0.892	0.793	0.686548	0.967156	0.877776	0.899422	0.845477	0.916114	0.919199	0.912093	0.903923	0.961586	0.991684	0.968414	0.989166	0.97464	0.994908	0.99922	0.994225	0.999814	3.27391e+06	2.74613e+06	2.58652e+06	2.82061e+06	2.46643e+06	2.97787e+06	3.01476e+06	2.64847e+06	3.09851e+06	2.72959e+06	2.85635e+06	2.87072e+06	2.47557e+06	2.78188e+06	1.84632e+06	2.0812e+06	2.0381e+06	1.99319e+06
High	Q7L5N1	3	COPS6	COP9 signalosome complex subunit 6 OS=Homo sapiens OX=9606 GN=COPS6 PE=1 SV=1	0.974	1	0.951	1.084	0.702	0.662	0.761	0.815	0.763	0.52705	0.679843	0.833691	0.142517	0.75979	0.551132	0.927364	0.758722	0.762061	0.906804	0.933826	0.961197	0.539593	0.961992	0.964175	0.99922	0.976358	0.982507	1.05025e+06	969035	939100	1.0232e+06	935952	822582	1.11069e+06	922077	979175	1.11351e+06	931061	1.1525e+06	1.06205e+06	960722	888975	524927	618781	671654
High	Q9UBW8	2	COPS7A	COP9 signalosome complex subunit 7a OS=Homo sapiens OX=9606 GN=COPS7A PE=1 SV=1	0.76	0.888	0.878	0.836	0.673	0.685	0.689	0.634	0.602	0.236751	0.71633	0.487022	0.76594	0.624827	0.683518	0.568261	0.142233	0.159155	0.663326	0.946361	0.867479	0.966965	0.921972	0.987236	0.963138	0.585729	0.62179	560147	600032	301885	503663	340213	543781	532593	435310	550791	482800	509120	511948	384417	470394	437373	371150	294642	370580
High	Q9H9Q2	1	COPS7B	COP9 signalosome complex subunit 7b OS=Homo sapiens OX=9606 GN=COPS7B PE=1 SV=1	0.775	0.847	0.901	0.964	0.603	0.713	0.611	1.424	0.607	0.482248	0.655956	0.746984	0.599499	0.418778	0.851976	0.246269	0.0232112	0.171088	0.895495	0.929384	0.939739	0.922375	0.860579	0.994908	0.750544	0.182886	0.636894	229716	185825	162849	172764	148227	224899	152433	162616	194829	209792	165091	199756	207651	191196	119673	129892	119404	170138
High	Q99627	1	COPS8	COP9 signalosome complex subunit 8 OS=Homo sapiens OX=9606 GN=COPS8 PE=1 SV=1	0.813	0.698	0.767	0.824	0.523	0.608	0.661	0.73	0.602	0.570616	0.071984	0.155409	0.744851	0.105059	0.288776	0.439893	0.415277	0.159458	0.912927	0.455214	0.551314	0.962723	0.432398	0.783318	0.924913	0.89743	0.62194	372708	344011	291193	317904	240619	241902	302984	238058	253199	274728	333355	308469	262926	305901	188970	161615	200816	178621
High	P61923	3	COPZ1	Coatomer subunit zeta-1 OS=Homo sapiens OX=9606 GN=COPZ1 PE=1 SV=1	0.959	0.784	0.856	0.843	0.649	0.618	0.701	0.846	0.673	0.597437	0.143262	0.240538	0.800485	0.417994	0.328805	0.623386	0.891489	0.375562	0.917589	0.593535	0.656316	0.972178	0.859717	0.826172	0.966407	0.99204	0.868787	1.94045e+06	1.78338e+06	1.52696e+06	1.99136e+06	1.72092e+06	1.48427e+06	1.56186e+06	1.52181e+06	1.4616e+06	1.42882e+06	1.77435e+06	1.63636e+06	1.33085e+06	1.60651e+06	1.26906e+06	1.22822e+06	1.19617e+06	1.06305e+06
High	Q9BR76	4	CORO1B	Coronin-1B OS=Homo sapiens OX=9606 GN=CORO1B PE=1 SV=1	0.982	1.238	1.282	0.901	0.771	0.789	0.942	1.146	0.914	0.492623	0.0431193	0.0283657	0.824218	0.789053	0.708537	0.344796	0.205443	0.587556	0.902758	0.326083	0.190617	0.973456	0.966012	0.991534	0.843909	0.69313	0.952955	765810	999165	842366	972138	750130	1.10796e+06	1.0413e+06	809837	1.1255e+06	1.08963e+06	1.2728e+06	830961	727953	934569	535580	722977	850170	569113
High	Q9ULV4	10	CORO1C	Coronin-1C OS=Homo sapiens OX=9606 GN=CORO1C PE=1 SV=1	0.863	0.974	1.059	0.884	0.694	0.685	0.721	0.909	0.815	0.614871	0.919427	0.568736	0.885972	0.555268	0.685598	0.722135	0.842816	0.99374	0.929137	0.98532	0.894761	0.987907	0.916416	0.987236	0.987945	0.98417	0.999814	1.31956e+07	1.34901e+07	1.1049e+07	1.21826e+07	1.07784e+07	1.32767e+07	1.35237e+07	1.19194e+07	1.33113e+07	1.34234e+07	1.32166e+07	1.02366e+07	1.14776e+07	1.21057e+07	8.295e+06	8.2764e+06	9.42407e+06	7.43035e+06
Medium	P57737	1	CORO7	Coronin-7 OS=Homo sapiens OX=9606 GN=CORO7 PE=1 SV=2	1.137	0.63	1.369	1.214	0.519	0.661	0.595	0.997	1.028	0.181267	0.072213	0.0253011	0.0942413	0.189438	0.545752	0.19993	0.531725	0.276905	0.577804	0.455214	0.175024	0.436355	0.617902	0.961554	0.665585	0.943234	0.788414	126251		111243	185262		82492.3		76722.6	146090		204457	200552		117180	65472.6
High	Q14019	6	COTL1	Coactosin-like protein OS=Homo sapiens OX=9606 GN=COTL1 PE=1 SV=3	0.827	0.876	0.842	0.888	0.703	0.75	0.783	0.936	0.75	0.374193	0.339658	0.169804	0.913735	0.607992	0.92634	0.962298	0.739064	0.704924	0.80849	0.818758	0.581076	0.990552	0.921374	0.994908	0.99922	0.975477	0.973998	2.03687e+07	1.7145e+07	1.45994e+07	1.68293e+07	1.6139e+07	1.59319e+07	1.76255e+07	1.7624e+07	1.7687e+07	1.48504e+07	1.72191e+07	1.91401e+07	1.44788e+07	1.58784e+07	1.25132e+07	1.35308e+07	1.45201e+07	1.21022e+07
High	P00450	2	CP	Ceruloplasmin OS=Homo sapiens OX=9606 GN=CP PE=1 SV=1	1.022	0.902	1.061	1.693	0.01	0.01	1.006	0.01	0.01	0.439069	0.958515	0.491347	0.00138537	1e-17	1e-17	0.206086	1e-17	1e-17	0.866903	0.990705	0.867479	0.0214642	2.14091e-16	2.22642e-16	0.679362	2.73023e-16	2.86341e-16		84267.5			86093.6	72054.2	80099.2			89423.8		142683	188716	127450
High	P16870	6	CPE	Carboxypeptidase E OS=Homo sapiens OX=9606 GN=CPE PE=1 SV=1	0.913	0.972	0.953	1.095	0.831	0.759	0.786	0.854	0.968	0.930966	0.917464	0.75735	0.107882	0.413088	0.875991	0.947253	0.927643	0.41908	0.99827	0.98532	0.943978	0.467888	0.853352	0.994908	0.99922	0.995801	0.905135	2.6397e+06	2.61418e+06	1.79373e+06	1.80879e+06	2.30303e+06	2.42056e+06	2.28217e+06	2.9209e+06	2.62979e+06	2.97174e+06	1.90127e+06	3.00546e+06	4.90027e+06	4.71391e+06	4.55207e+06	2.11747e+06	2.00472e+06	1.9705e+06
Medium	O75131	1	CPNE3	Copine-3 OS=Homo sapiens OX=9606 GN=CPNE3 PE=1 SV=1
High	Q9BRF8	5	CPPED1	Serine/threonine-protein phosphatase CPPED1 OS=Homo sapiens OX=9606 GN=CPPED1 PE=1 SV=3	0.822	0.867	0.909	0.991	0.748	0.795	0.893	1.021	0.83	0.342629	0.38963	0.469232	0.42836	0.978831	0.680205	0.492142	0.462831	0.927325	0.776669	0.84084	0.863537	0.852562	0.999837	0.987236	0.95362	0.908867	0.999814	4.1724e+06	3.19127e+06	2.38514e+06	3.65307e+06	2.826e+06	2.66793e+06	3.57039e+06	3.04552e+06	3.06996e+06	2.91351e+06	3.61237e+06	3.95644e+06	3.59882e+06	3.99431e+06	2.56199e+06	2.41156e+06	2.55518e+06	2.98728e+06
High	Q9Y646	4	CPQ	Carboxypeptidase Q OS=Homo sapiens OX=9606 GN=CPQ PE=1 SV=1	0.873	0.844	0.806	0.943	0.87	0.741	0.755	0.87	0.822	0.751273	0.384144	0.0892694	0.624352	0.297027	0.979305	0.894646	0.995649	0.961873	0.973143	0.84084	0.402225	0.922375	0.769526	0.998049	0.99922	0.998679	0.999814	1.72526e+06	1.66341e+06	1.50162e+06	1.38455e+06	1.82523e+06	1.3419e+06	1.45712e+06	1.51302e+06	1.51709e+06	1.72337e+06	1.34556e+06	1.57606e+06	1.72286e+06	1.5675e+06	1.84276e+06	1.52027e+06	1.43825e+06	1.57131e+06
High	Q16630	3	CPSF6	Cleavage and polyadenylation specificity factor subunit 6 OS=Homo sapiens OX=9606 GN=CPSF6 PE=1 SV=2	0.868	0.698	0.878	0.675	0.575	0.655	0.705	0.989	0.748	0.768379	0.0265249	0.390262	0.0946831	0.133692	0.513404	0.645092	0.55806	0.692189	0.973143	0.238358	0.821015	0.437213	0.496599	0.944375	0.968007	0.960421	0.973455	1.10756e+06	864470	962978	1.05131e+06	740346	823793	938932	707866	1.02425e+06	951303	1.03202e+06	626858	748169	865181	569542	619290	756692	632658
High	Q8N684	1	CPSF7	Cleavage and polyadenylation specificity factor subunit 7 OS=Homo sapiens OX=9606 GN=CPSF7 PE=1 SV=1	0.878	0.556	0.834	0.749	0.546	0.473	0.532	1.33	1.007	0.948616	0.0148907	0.502103	0.478062	0.264715	0.0144277	0.0671156	0.0505987	0.321225	0.998963	0.156586	0.868855	0.881625	0.724887	0.0975629	0.326842	0.316815	0.818932	132809	139531	119546	145247	77753.2		95784	59903.1	115064	107554	117655	146949	68272	101974	68574.9	74499.5	77856.8
High	P29373	1	CRABP2	Cellular retinoic acid-binding protein 2 OS=Homo sapiens OX=9606 GN=CRABP2 PE=1 SV=2	0.738	1.018	0.887	0.992	0.738	0.754	0.828	0.956	1.259	0.265558	0.561763	0.629459	0.470425	0.993591	0.904456	0.752396	0.667098	0.0420208	0.693093	0.9182	0.913881	0.876967	0.999837	0.994908	0.997673	0.973412	0.283519	273710	413321	199312	226916	484411	305425	279063	420146	327625	357309	249319	306075	363708	310900	261157	275802	223477	212220
High	O75629	1	CREG1	Protein CREG1 OS=Homo sapiens OX=9606 GN=CREG1 PE=1 SV=1	0.992	1.06	1.221	1.121	0.873	0.898	0.879	1.302	0.719	0.474648	0.390629	0.0984612	0.161739	0.400262	0.277571	0.544258	0.0634135	0.565059	0.891456	0.84084	0.429649	0.573639	0.846573	0.765462	0.963138	0.358535	0.952955	384882	323266	391236	372447	312203	250914	393852	422829	436140	506463	279074	414305	440211	355094	348977	271736	296383	291606
High	Q9NZV1	4	CRIM1	Cysteine-rich motor neuron 1 protein OS=Homo sapiens OX=9606 GN=CRIM1 PE=1 SV=1	1.005	1.234	0.937	1.182	1.22	1.181	1.281	1.328	1.22	0.35944	0.0493771	0.742958	0.0393552	0.0015928	0.00951151	0.0148584	0.0513919	0.0591795	0.79249	0.355984	0.939482	0.275838	0.0144828	0.0690293	0.10809	0.320926	0.354473	1.12242e+06	822382	930537	869561	973328	1.24687e+06	1.28439e+06	997868	991471	1.0081e+06	747663	1.19893e+06	1.07872e+06	1.11516e+06	1.28848e+06	1.25055e+06	1.06268e+06	1.21377e+06
High	P52943	3	CRIP2	Cysteine-rich protein 2 OS=Homo sapiens OX=9606 GN=CRIP2 PE=1 SV=1	0.749	0.81	0.783	0.709	0.762	0.775	0.716	0.911	0.83	0.0770329	0.174373	0.0457307	0.0875657	0.866462	0.784363	0.698822	0.834975	0.926986	0.345916	0.643944	0.260983	0.421712	0.98257	0.994908	0.985053	0.98417	0.999814	3.20862e+06	3.25792e+06	2.33656e+06	2.778e+06	2.34082e+06	2.63546e+06	2.91146e+06	2.61389e+06	2.5953e+06	2.47255e+06	2.72793e+06	2.64082e+06	2.17645e+06	2.61528e+06	2.507e+06	2.61237e+06	2.42584e+06	2.56427e+06
High	P46108	7	CRK	Adapter molecule crk OS=Homo sapiens OX=9606 GN=CRK PE=1 SV=2	0.712	0.811	0.826	0.815	0.709	0.698	0.765	0.929	0.875	0.0132536	0.152239	0.123019	0.491382	0.724351	0.759254	0.948852	0.766748	0.735766	0.0981352	0.601716	0.496294	0.893148	0.948746	0.994908	0.99922	0.98034	0.978217	4.73386e+06	3.73585e+06	2.7185e+06	3.34865e+06	2.83307e+06	3.5865e+06	3.42683e+06	3.02851e+06	3.94677e+06	3.05907e+06	3.25573e+06	4.30718e+06	2.78402e+06	3.54124e+06	2.99434e+06	2.98586e+06	3.05792e+06	2.92021e+06
High	P46109	4	CRKL	Crk-like protein OS=Homo sapiens OX=9606 GN=CRKL PE=1 SV=1	0.906	0.853	0.902	0.879	0.774	0.764	0.849	0.949	0.886	0.969266	0.397839	0.448247	0.980461	0.743701	0.844086	0.658554	0.691002	0.691205	0.998963	0.842032	0.858959	0.997788	0.956905	0.994908	0.968194	0.973517	0.973455	2.75195e+06	2.51153e+06	1.99342e+06	2.40329e+06	2.32407e+06	2.20517e+06	2.23718e+06	2.10362e+06	2.66158e+06	2.00118e+06	2.25986e+06	2.67104e+06	1.94115e+06	2.31016e+06	1.82988e+06	2.07563e+06	2.18818e+06	1.77953e+06
High	O75718	7	CRTAP	Cartilage-associated protein OS=Homo sapiens OX=9606 GN=CRTAP PE=1 SV=1	1.18	1.3	1.146	1.092	0.993	0.893	0.93	0.94	1.012	0.00877777	0.0282441	0.213667	0.0897057	0.0540279	0.292076	0.376994	0.724668	0.310142	0.0705207	0.245305	0.630545	0.42847	0.276599	0.785404	0.879778	0.975477	0.812739	2.55043e+06	3.15788e+06	3.11929e+06	3.3688e+06	3.89322e+06	3.58318e+06	3.74964e+06	3.38933e+06	3.06543e+06	3.70484e+06	2.90573e+06	2.58693e+06	3.72427e+06	3.24943e+06	2.74939e+06	2.6251e+06	3.3691e+06	2.32199e+06
High	P02511	9	CRYAB	Alpha-crystallin B chain OS=Homo sapiens OX=9606 GN=CRYAB PE=1 SV=2	1.085	0.753	0.832	0.721	0.681	0.892	0.787	0.788	0.761	0.118852	0.0299987	0.13818	0.115862	0.491636	0.296266	0.943277	0.644308	0.755308	0.452787	0.256741	0.524897	0.479536	0.883978	0.790044	0.99922	0.973412	0.982507	1.02712e+08	7.31507e+07	9.57295e+07	1.12085e+08	6.96129e+07	5.70107e+07	8.51671e+07	5.49084e+07	8.32621e+07	4.59595e+07	1.02766e+08	9.17025e+07	4.13286e+07	6.78375e+07	5.3485e+07	5.59398e+07	5.97461e+07	6.34487e+07
High	P22914	1	CRYGS	Gamma-crystallin S OS=Homo sapiens OX=9606 GN=CRYGS PE=1 SV=4	0.851	1.067	1.162	1.06	1.719	1.402	1.765	2.187	1.56	0.92144	0.404089	0.203671	0.323086	0.000248215	0.000400051	6.65077e-05	2.11738e-05	0.00242536	0.99827	0.845779	0.611792	0.777188	0.00265703	0.00398363	0.000787732	0.000334433	0.0269893	145014	134562	118860			179784	146483	140721	162373	200698	103381	148011	213114	128665	99484.9	247393	251242	229281
High	Q08257	8	CRYZ	Quinone oxidoreductase OS=Homo sapiens OX=9606 GN=CRYZ PE=1 SV=1	0.85	0.957	1.01	0.916	0.755	0.722	0.835	0.929	0.869	0.543799	0.887907	0.864959	0.892058	0.999837	0.907152	0.717245	0.764959	0.758217	0.912927	0.983846	0.96633	0.987907	0.999837	0.994908	0.987945	0.979085	0.982507	4.42598e+06	4.40497e+06	3.14042e+06	4.14699e+06	3.88194e+06	3.65766e+06	4.28363e+06	4.13852e+06	4.02489e+06	4.01164e+06	4.30311e+06	4.28223e+06	3.48555e+06	4.03541e+06	3.09816e+06	3.3421e+06	3.23237e+06	2.2648e+06
High	O75390	3	CS	Citrate synthase, mitochondrial OS=Homo sapiens OX=9606 GN=CS PE=1 SV=2	0.834	0.912	0.966	0.739	0.672	0.622	0.741	0.701	0.65	0.511838	0.755497	0.895067	0.246026	0.559352	0.345755	0.825725	0.315399	0.293511	0.90373	0.96038	0.973787	0.700564	0.918203	0.838248	0.99922	0.830221	0.796724	759146	1.88123e+06	713982	1.26096e+06	1.4005e+06	777295	1.40228e+06	1.37821e+06	851002	1.61011e+06	1.49356e+06	725956	1.16934e+06	1.10832e+06	386051	848309	1.20187e+06	469588
High	O75534	9	CSDE1	Cold shock domain-containing protein E1 OS=Homo sapiens OX=9606 GN=CSDE1 PE=1 SV=2	1.068	0.95	1.136	0.865	0.825	0.853	0.879	1.108	0.89	0.130038	0.978465	0.233685	0.950519	0.46508	0.422881	0.543862	0.266515	0.675289	0.479171	0.994428	0.650836	0.997536	0.876912	0.894661	0.963138	0.78027	0.968328	2.07655e+06	1.78374e+06	1.91974e+06	2.56947e+06	1.7355e+06	1.7285e+06	1.98318e+06	1.64189e+06	2.31348e+06	1.52803e+06	2.65883e+06	1.68744e+06	1.16388e+06	1.69047e+06	1.06626e+06	1.54837e+06	1.75961e+06	1.03637e+06
High	P55060	21	CSE1L	Exportin-2 OS=Homo sapiens OX=9606 GN=CSE1L PE=1 SV=3	0.946	0.927	1.033	0.779	0.638	0.646	0.645	0.708	0.655	0.747579	0.618906	0.718858	0.303916	0.294759	0.4656	0.373399	0.337012	0.312885	0.973143	0.922144	0.93169	0.75181	0.766559	0.915256	0.876595	0.849471	0.815375	1.416e+07	1.16209e+07	1.22829e+07	1.41117e+07	1.0724e+07	1.24799e+07	1.3581e+07	1.08511e+07	1.42048e+07	1.25522e+07	1.43863e+07	9.98651e+06	8.77823e+06	1.11178e+07	7.95137e+06	8.01203e+06	9.72652e+06	7.00518e+06
High	P09603	8	CSF1	Macrophage colony-stimulating factor 1 OS=Homo sapiens OX=9606 GN=CSF1 PE=1 SV=2	5.711	1.072	0.963	2.093	0.737	0.639	0.891	5.569	1.114	1e-17	0.491948	0.812204	3.51074e-09	0.837883	0.428949	0.499999	1e-17	0.143152	2.20748e-16	0.9019	0.958988	9.39523e-08	0.97464	0.897446	0.955798	2.73023e-16	0.59072	5.13116e+06	4.96654e+06	2.94224e+07	2.38595e+07	3.35169e+07	4.94074e+06	5.69775e+06	4.85832e+06	5.58066e+06	5.08882e+06	4.16337e+06	9.26888e+06	1.1001e+07	1.01229e+07	3.904e+06	3.20576e+06	3.18155e+06	3.11898e+06
Medium	P68400	1	CSNK2A1	Casein kinase II subunit alpha OS=Homo sapiens OX=9606 GN=CSNK2A1 PE=1 SV=1
High	Q6UVK1	41	CSPG4	Chondroitin sulfate proteoglycan 4 OS=Homo sapiens OX=9606 GN=CSPG4 PE=1 SV=2	0.816	1.012	0.921	1.049	1.021	0.944	0.991	1.014	1.011	0.311669	0.834461	0.540196	0.290231	0.128837	0.173534	0.234566	0.482754	0.31166	0.753493	0.983846	0.883169	0.741317	0.485106	0.619562	0.727116	0.920193	0.815375	2.4871e+07	2.31949e+07	1.83964e+07	1.76463e+07	2.21691e+07	2.43169e+07	2.43319e+07	2.34172e+07	2.46756e+07	2.24241e+07	2.03719e+07	2.56288e+07	2.56121e+07	2.52519e+07	2.5759e+07	2.36848e+07	2.17307e+07	1.99802e+07
High	P21291	7	CSRP1	Cysteine and glycine-rich protein 1 OS=Homo sapiens OX=9606 GN=CSRP1 PE=1 SV=3	0.855	1.117	1.047	0.922	0.896	0.869	0.892	1.183	1.096	0.556797	0.317644	0.633344	0.880889	0.419726	0.365621	0.495674	0.15782	0.165112	0.912927	0.793972	0.91444	0.987907	0.860884	0.852545	0.954928	0.604452	0.632676	9.74965e+06	6.88628e+06	6.16943e+06	8.60235e+06	7.27549e+06	9.35314e+06	8.61043e+06	7.26588e+06	9.40905e+06	7.60005e+06	9.0428e+06	9.16855e+06	5.59951e+06	8.12876e+06	5.67104e+06	7.82378e+06	8.75809e+06	5.93231e+06
High	Q16527	1	CSRP2	Cysteine and glycine-rich protein 2 OS=Homo sapiens OX=9606 GN=CSRP2 PE=1 SV=3	0.59	0.848	0.891	0.687	0.685	0.665	0.812	0.835	0.842	0.0361386	0.655504	0.695887	0.218052	0.777281	0.568439	0.823345	0.846649	0.873473	0.203237	0.929384	0.92952	0.666034	0.963665	0.966537	0.99922	0.98417	0.992699	196044	219041	99861	182714	122318	177507	174143		193394	176250	178151	149623	87117.2	151194	111867	141915	191715	129623
High	P01034	7	CST3	Cystatin-C OS=Homo sapiens OX=9606 GN=CST3 PE=1 SV=1	1.006	1.29	0.934	1.208	1.032	0.95	0.821	0.802	1.184	0.381001	0.0305954	0.618594	0.0408055	0.114435	0.163605	0.782204	0.702866	0.0803581	0.815887	0.258723	0.911668	0.280985	0.453696	0.599272	0.99922	0.973517	0.42882	4.52325e+07	4.37195e+07	3.6361e+07	3.88652e+07	5.67062e+07	4.9961e+07	4.63254e+07	4.58403e+07	4.30411e+07	3.45645e+07	2.94903e+07	5.18421e+07	5.0746e+07	5.074e+07	4.70681e+07	3.66384e+07	3.60886e+07	3.94509e+07
High	P01040	2	CSTA	Cystatin-A OS=Homo sapiens OX=9606 GN=CSTA PE=1 SV=1	1.649	2.581	2.803	1.568	1.824	3.007	2.865	2.593	3.317	0.000182556	5.83933e-12	9.76996e-15	0.00084808	6.72068e-07	9.76996e-15	2.31556e-10	4.69198e-07	5.76557e-11	0.00221127	1.95618e-10	2.27514e-13	0.0138696	9.14867e-06	2.0961e-13	4.23083e-09	8.60686e-06	1.36743e-09	138221	307495	2.26375e+06	238903	457662	1.09696e+06	460344	1.82268e+06	2.89319e+06	851806	731218	253759	892482	521619	182727	1.23609e+06	1.00794e+06	1.87426e+06
High	P04080	2	CSTB	Cystatin-B OS=Homo sapiens OX=9606 GN=CSTB PE=1 SV=2	1.124	1.666	0.938	1.265	1.072	0.992	0.91	0.639	1.041	0.0824251	0.000110104	0.861838	0.025222	0.0562963	0.103128	0.436114	0.151653	0.251377	0.357883	0.00221635	0.96633	0.197837	0.285113	0.438734	0.923275	0.603526	0.748079	556689	377683	344051	555309	478884	1.23824e+06	775893	419012	566906	372064	303998	612858	522354	518209	394043	406273	650782	625315
High	Q05048	3	CSTF1	Cleavage stimulation factor subunit 1 OS=Homo sapiens OX=9606 GN=CSTF1 PE=1 SV=1	0.821	0.752	1.011	0.764	0.653	0.639	0.748	0.906	0.806	0.558488	0.196785	0.736763	0.449756	0.568712	0.427919	0.859217	0.856845	0.965118	0.912927	0.686755	0.93749	0.866644	0.921374	0.897446	0.99922	0.98417	0.999814	563123	277556	429711	588399	89687.1	412093	170464	157072	185041	491537	591915	214823	199017	426878	163185	387468	158892	324810
High	P33240	2	CSTF2	Cleavage stimulation factor subunit 2 OS=Homo sapiens OX=9606 GN=CSTF2 PE=1 SV=1	0.658	0.79	0.781	0.737	0.594	0.663	0.515	0.737	0.708	0.0198785	0.198266	0.076644	0.269823	0.194208	0.556236	0.0475992	0.439667	0.515104	0.130788	0.686755	0.375536	0.734278	0.62738	0.965008	0.252363	0.903157	0.94596	993796	939353	612819	900787	604517	750135	777237	741855	832819	608440	781096	813385	538388	731194	598169	544323	593192	650522
High	Q13363	3	CTBP1	C-terminal-binding protein 1 OS=Homo sapiens OX=9606 GN=CTBP1 PE=1 SV=2	0.909	0.777	0.95	0.66	0.6	0.643	0.722	0.866	0.603	0.894375	0.19809	0.909504	0.0847849	0.289518	0.45111	0.729688	0.976194	0.161075	0.99827	0.686755	0.980759	0.412538	0.761476	0.907034	0.989104	0.998679	0.624178	445073	663288	417580	634294	454345	505260	504845	373510	553399	555700	737768	447228	276136	421968	240271	304499	372145	267698
High	Q01459	1	CTBS	Di-N-acetylchitobiase OS=Homo sapiens OX=9606 GN=CTBS PE=1 SV=1	1.03	1.051	0.964	1.291	1.068	0.86	0.911	1.193	0.913	0.414108	0.479869	0.90011	0.0455057	0.111625	0.398946	0.434315	0.146817	0.593565	0.848328	0.89508	0.977405	0.304199	0.445595	0.87362	0.923275	0.594355	0.952955	176592	157989	176119	159641	185351	167102	164939	210909	155734	197689	149087	225037	230884	192862	173734	164202	193678	146623
High	P29279	17	CTGF	CCN family member 2 OS=Homo sapiens OX=9606 GN=CCN2 PE=1 SV=2	0.8	1.098	0.946	1.025	8.823	8.46	7.997	1.198	1.268	0.232149	0.388803	0.702294	0.37136	1e-17	1e-17	1e-17	0.141438	0.0385708	0.663106	0.84084	0.930962	0.823496	2.14091e-16	2.22642e-16	2.38081e-16	0.585729	0.264036	1.03336e+07	8.3439e+06	6.53266e+06	8.3258e+06	7.31551e+06	1.16867e+07	1.33086e+07	8.7685e+06	9.55106e+06	7.93793e+06	9.20589e+06	9.56234e+06	8.85876e+06	9.85446e+06	8.65805e+07	8.43035e+07	8.91362e+07	7.38637e+07
High	P35221	7	CTNNA1	Catenin alpha-1 OS=Homo sapiens OX=9606 GN=CTNNA1 PE=1 SV=1	0.92	1.05	1.115	0.813	0.685	0.653	0.6	0.766	0.688	0.873641	0.499945	0.31254	0.560457	0.62355	0.50019	0.21385	0.553884	0.434412	0.993202	0.906396	0.748968	0.914676	0.921374	0.934389	0.695235	0.958901	0.917516	2.11717e+06	2.64684e+06	3.19627e+06	3.10429e+06	2.59297e+06	2.75478e+06	2.87995e+06	3.04288e+06	3.24574e+06	3.37755e+06	2.54657e+06	2.1691e+06	2.70054e+06	2.85316e+06	1.78463e+06	1.70175e+06	1.57619e+06	913674
High	P26232	1	CTNNA2	Catenin alpha-2 OS=Homo sapiens OX=9606 GN=CTNNA2 PE=1 SV=5	0.796	0.832	0.862	0.734	0.651	0.504	0.527	0.662	0.607	0.403072	0.43225	0.416587	0.287758	0.512917	0.0354227	0.060886	0.203688	0.170455	0.841039	0.861691	0.840679	0.741317	0.89347	0.203401	0.3034	0.69313	0.636294	469712	587289	390596	497983	357981	404801	471437	463677	469873	492628	415674	341470	373288	435597	411017	284773	338132	215434
High	P35222	6	CTNNB1	Catenin beta-1 OS=Homo sapiens OX=9606 GN=CTNNB1 PE=1 SV=1	0.855	0.983	1.042	0.962	0.738	0.735	0.758	0.83	0.871	0.626045	0.835596	0.638737	0.483944	0.998695	0.983567	0.913367	0.825014	0.750946	0.933592	0.983846	0.9147	0.886917	0.999837	0.998049	0.99922	0.98417	0.982295	1.82765e+06	2.13507e+06	1.61545e+06	1.74793e+06	1.59021e+06	1.9352e+06	2.38718e+06	1.88245e+06	2.12889e+06	2.34475e+06	1.90125e+06	1.46655e+06	2.06621e+06	2.06587e+06	1.13813e+06	1.53455e+06	1.4447e+06	1.35016e+06
High	P17812	2	CTPS1	CTP synthase 1 OS=Homo sapiens OX=9606 GN=CTPS1 PE=1 SV=2	1.141	1.008	1.043	0.727	0.722	0.705	0.716	0.818	0.74	0.0633496	0.661653	0.599744	0.242612	0.896143	0.800513	0.697969	0.771703	0.658585	0.305371	0.929516	0.905436	0.697621	0.990871	0.994908	0.984931	0.982356	0.968328	979076	768720	961846	1.08931e+06	903393	883752	919820	780208	882623	776811	918659	481538	489565	765801	560397	603795	705384	616482
High	P10619	8	CTSA	Lysosomal protective protein OS=Homo sapiens OX=9606 GN=CTSA PE=1 SV=2	1.161	1.217	1.102	1.167	0.881	0.796	0.84	1.063	0.861	0.0297159	0.0911176	0.363645	0.071279	0.474342	0.672466	0.698269	0.357562	0.79232	0.177648	0.509954	0.787562	0.378068	0.88065	0.987236	0.984931	0.866085	0.982507	1.16838e+07	1.12593e+07	1.24466e+07	1.13965e+07	1.38836e+07	1.29479e+07	1.2224e+07	1.2339e+07	1.18086e+07	1.22582e+07	9.9175e+06	1.25315e+07	1.41121e+07	1.3955e+07	1.10973e+07	8.89708e+06	9.07693e+06	7.82687e+06
High	P07858	12	CTSB	Cathepsin B OS=Homo sapiens OX=9606 GN=CTSB PE=1 SV=3	1.092	1.045	0.982	1.137	1.199	1.094	1.229	1.281	1.149	0.105276	0.640585	0.945351	0.105272	0.0166173	0.0299504	0.0253668	0.0747585	0.107467	0.422178	0.927733	0.985178	0.459956	0.113761	0.180314	0.162915	0.407269	0.513525	6.22225e+07	5.94988e+07	6.15475e+07	6.24989e+07	7.79634e+07	5.65219e+07	6.75569e+07	6.6798e+07	6.46667e+07	5.74613e+07	5.28948e+07	7.36161e+07	6.83525e+07	6.86766e+07	7.14504e+07	7.26994e+07	7.23275e+07	6.37695e+07
High	P53634	10	CTSC	Dipeptidyl peptidase 1 OS=Homo sapiens OX=9606 GN=CTSC PE=1 SV=2	2.111	1.079	1.12	1.362	1.027	0.838	0.844	0.898	0.931	3.4861e-14	0.471031	0.29302	0.00384228	0.121024	0.481321	0.679602	0.889544	0.532	7.28688e-13	0.887897	0.729294	0.0508347	0.467234	0.926222	0.976763	0.990893	0.949201	6.03445e+06	5.86582e+06	1.21149e+07	1.06339e+07	1.37597e+07	6.42502e+06	6.4e+06	6.50972e+06	6.59536e+06	7.42205e+06	5.2183e+06	7.3133e+06	9.21006e+06	7.86596e+06	6.55441e+06	5.29284e+06	5.40407e+06	4.89539e+06
High	P07339	21	CTSD	Cathepsin D OS=Homo sapiens OX=9606 GN=CTSD PE=1 SV=1	1.07	1.007	1.008	1.056	1.152	1.027	1.076	1.044	1.027	0.14989	0.86732	0.880762	0.270529	0.029412	0.0680232	0.112182	0.402255	0.277551	0.514635	0.983846	0.968468	0.734278	0.178518	0.334447	0.48075	0.886535	0.788414	6.56037e+08	6.3499e+08	6.55053e+08	6.3709e+08	7.6124e+08	5.72806e+08	6.37301e+08	6.1332e+08	6.04283e+08	6.53797e+08	5.34503e+08	6.05689e+08	6.84704e+08	6.80119e+08	7.40116e+08	5.85646e+08	5.99822e+08	5.5084e+08
High	Q9UBX1	4	CTSF	Cathepsin F OS=Homo sapiens OX=9606 GN=CTSF PE=1 SV=1	0.839	0.893	0.817	0.924	0.662	0.637	0.593	0.693	0.723	0.473595	0.571777	0.102215	0.711931	0.453737	0.418865	0.19238	0.290065	0.582641	0.891456	0.919695	0.439548	0.953154	0.864522	0.892904	0.653879	0.813162	0.952955	3.17021e+06	2.78522e+06	2.44017e+06	2.44374e+06	2.84312e+06	2.84493e+06	2.53568e+06	2.68816e+06	2.59041e+06	2.50096e+06	2.15076e+06	2.6115e+06	2.79754e+06	2.75786e+06	2.44967e+06	1.69285e+06	1.84995e+06	1.81253e+06
High	P09668	2	CTSH	Pro-cathepsin H OS=Homo sapiens OX=9606 GN=CTSH PE=1 SV=4	1.007	1.369	1.288	1.21	0.891	0.787	0.975	1.151	0.825	0.358581	0.00944811	0.0358823	0.0535387	0.336159	0.719137	0.265765	0.197908	0.94949	0.79156	0.116218	0.222398	0.330928	0.800502	0.99482	0.769544	0.687409	0.999814	428903	493595	496918	468480	557651	667945	603992	715507	629207	683538	486067	575540	595706	614630	472581	413458	394543	360310
High	P07711	6	CTSL; CTSL1	Cathepsin L1 OS=Homo sapiens OX=9606 GN=CTSL PE=1 SV=2	1.286	1	1.123	1.205	1.102	0.879	1.014	0.989	0.943	0.00194129	0.910197	0.284525	0.0425712	0.0525541	0.335145	0.193795	0.55762	0.49227	0.0184892	0.98532	0.717051	0.289196	0.26964	0.827345	0.653879	0.960421	0.940298	8.56194e+06	8.66845e+06	1.03515e+07	1.10476e+07	1.19014e+07	8.68853e+06	9.39318e+06	8.65919e+06	9.64787e+06	9.39601e+06	7.85979e+06	9.51267e+06	1.00083e+07	1.07717e+07	9.63594e+06	8.11791e+06	8.7021e+06	6.97057e+06
High	P25774	7	CTSS	Cathepsin S OS=Homo sapiens OX=9606 GN=CTSS PE=1 SV=3	5.198	1.03	1.007	1.153	1.03	0.908	1.169	6.124	1.012	1e-17	0.529002	0.810197	0.0568818	0.0337834	0.251985	0.0464646	1e-17	0.308655	2.20748e-16	0.913669	0.958542	0.341726	0.19874	0.73237	0.251186	2.73023e-16	0.810722	1.2213e+06	867373	6.80569e+06	6.41862e+06	7.53554e+06	1.08202e+06	1.21529e+06	1.28624e+06	1.2709e+06	1.26558e+06	1.04567e+06	1.38404e+06	1.50176e+06	1.60088e+06	1.32604e+06	1.04917e+06	1.24719e+06	1.01646e+06
High	Q9UBR2	7	CTSZ	Cathepsin Z OS=Homo sapiens OX=9606 GN=CTSZ PE=1 SV=1	0.91	1.12	0.988	1.104	1.256	1.153	1.143	0.812	0.904	0.975488	0.306359	0.989056	0.157066	0.00803925	0.0138856	0.0596341	0.747256	0.624719	0.998963	0.791202	0.996683	0.564719	0.0602944	0.0944381	0.299059	0.975477	0.953783	1.16919e+07	1.09792e+07	9.10106e+06	9.23108e+06	1.12505e+07	1.15257e+07	1.27731e+07	1.24131e+07	1.144e+07	1.12951e+07	9.38242e+06	1.21028e+07	1.37851e+07	1.26335e+07	1.48806e+07	1.35232e+07	1.28733e+07	1.16541e+07
High	Q14247	7	CTTN	Src substrate cortactin OS=Homo sapiens OX=9606 GN=CTTN PE=1 SV=2	1.03	1.123	1.14	0.818	1.029	0.94	0.709	1.039	1.058	0.251728	0.241504	0.224882	0.617981	0.024374	0.182416	0.665559	0.416745	0.222073	0.678745	0.73933	0.638794	0.922375	0.154924	0.636149	0.968454	0.89743	0.716474	2.88707e+06	2.01833e+06	2.00453e+06	3.83956e+06	2.004e+06	2.60126e+06	2.88499e+06	1.79001e+06	2.84027e+06	1.95598e+06	3.03659e+06	2.23053e+06	1.23937e+06	2.14244e+06	2.65842e+06	2.63094e+06	2.80621e+06	2.07687e+06
High	Q13616	3	CUL1	Cullin-1 OS=Homo sapiens OX=9606 GN=CUL1 PE=1 SV=2	0.984	0.903	1.001	0.988	0.712	0.611	0.781	0.744	0.68	0.479961	0.722796	0.840197	0.446624	0.834682	0.299303	0.973742	0.467518	0.400899	0.894681	0.946361	0.961753	0.864256	0.97464	0.792245	0.99922	0.908867	0.885857	738952	732822	725424	714827	763771	646568	769568	746962	717246	840098	817539	715492	774276	745476	612082	488396	524203	502604
High	Q13618	1	CUL3	Cullin-3 OS=Homo sapiens OX=9606 GN=CUL3 PE=1 SV=2	0.763	0.875	0.934	0.952	0.689	0.7	0.721	0.01	0.01	0.491979	0.843955	0.977112	0.632037	0.830163	0.773989	0.722551	1e-17	1e-17	0.902758	0.983846	0.992952	0.922375	0.97217	0.994908	0.987945	2.73023e-16	2.86341e-16	155038	145337	114538	106813	131759	131387	152129	111256	143452	136641	143786	148592	146641	120873	109457	89557.8	104139	111702
High	Q13620	6	CUL4B	Cullin-4B OS=Homo sapiens OX=9606 GN=CUL4B PE=1 SV=4	0.995	1.009	1.097	0.943	0.73	0.712	0.726	0.864	0.817	0.386608	0.688307	0.348258	0.599416	0.946974	0.844143	0.748031	0.971382	0.986586	0.82392	0.938063	0.7742	0.922375	0.999837	0.994908	0.997234	0.998679	0.999814	1.43942e+06	1.21467e+06	1.26493e+06	1.40153e+06	1.23982e+06	1.40939e+06	1.43121e+06	1.25734e+06	1.45297e+06	1.28776e+06	1.33547e+06	1.153e+06	1.20361e+06	1.25666e+06	907406	912792	936216	744388
High	O60888	4	CUTA	Protein CutA OS=Homo sapiens OX=9606 GN=CUTA PE=1 SV=2	0.915	0.928	1.009	1.185	0.855	0.998	0.889	1.338	1.078	0.98011	0.624856	0.870738	0.0557667	0.581884	0.0962258	0.506497	0.0476417	0.189733	0.998963	0.922144	0.966563	0.339355	0.921374	0.422227	0.958362	0.302332	0.678222	8.51902e+06	7.77081e+06	7.55949e+06	6.08035e+06	6.43011e+06	6.56263e+06	7.08543e+06	7.1189e+06	8.97378e+06	8.22939e+06	6.98018e+06	9.79034e+06	1.04883e+07	8.10759e+06	7.54416e+06	6.41156e+06	6.85763e+06	8.62462e+06
High	P78423	1	CX3CL1	Fractalkine OS=Homo sapiens OX=9606 GN=CX3CL1 PE=1 SV=1	4.558	1.225	0.778	1.061	0.482	0.566	1.202	8.528	0.01	1e-17	0.139282	0.302296	0.350984	0.120997	0.143907	0.0334266	1e-17	1e-17	2.20748e-16	0.592179	0.736713	0.807519	0.467234	0.554387	0.198455	2.73023e-16	2.86341e-16	102911		469058	386070	469802	131307	121089		99165.9	80087.9	59997.8	109210					49587.2
High	P02778	3	CXCL10	C-X-C motif chemokine 10 OS=Homo sapiens OX=9606 GN=CXCL10 PE=1 SV=2	100		100	100		100	100	100		1e-17		1e-17	1e-17		1e-17	1e-17	1e-17		2.20748e-16		2.45e-16	3.05844e-16		2.22642e-16	2.38081e-16	2.73023e-16				1.1367e+07	1.21144e+07	1.41967e+07						38597.8		45100.6
High	P48061	1	CXCL12	Stromal cell-derived factor 1 OS=Homo sapiens OX=9606 GN=CXCL12 PE=1 SV=1	0.794	0.621	0.396	0.649	0.877	1.089	1.075	0.646	0.612	0.503812	0.0193527	8.14057e-08	0.117595	0.411122	0.0320356	0.113148	0.166061	0.183196	0.903324	0.195378	1.50761e-06	0.48079	0.850037	0.188147	0.483134	0.622862	0.661295	287624	255797	216566	205236	226090	158552	179039	162647	184519	94740	107325	129476	193637	179816	373108	218824	230052	292309
High	Q07325	2	CXCL9	C-X-C motif chemokine 9 OS=Homo sapiens OX=9606 GN=CXCL9 PE=1 SV=1	100									1e-17									2.20748e-16											581380	648806	824399
High	Q9BVG4	3	CXorf26; PBDC1	Protein PBDC1 OS=Homo sapiens OX=9606 GN=PBDC1 PE=1 SV=1	0.806	0.981	0.901	1.008	0.922	0.862	0.858	0.825	0.889	0.428928	0.819311	0.553454	0.360238	0.205275	0.389639	0.623292	0.800518	0.682221	0.860887	0.978749	0.887337	0.818091	0.644563	0.865132	0.966407	0.983494	0.970822	883015	639683	663443	573177	707497	852801	801503	613681	872490	593131	701017	821522	719575	836722	635994	638338	768077	713822
High	P99999	4	CYCS	Cytochrome c OS=Homo sapiens OX=9606 GN=CYCS PE=1 SV=2	0.666	0.907	0.758	0.769	0.612	0.495	0.641	0.46	0.5	0.00437479	0.500161	0.0235783	0.263286	0.202084	0.0278579	0.354927	0.00317178	0.0229219	0.0388468	0.906396	0.167037	0.72832	0.640077	0.170323	0.851898	0.0338516	0.179365	1.30113e+07	1.47733e+07	1.09295e+07	1.04206e+07	1.21884e+07	1.27752e+07	1.44941e+07	1.46254e+07	1.17022e+07	1.31206e+07	1.09589e+07	1.07086e+07	1.40945e+07	1.17405e+07	1.02613e+07	8.12048e+06	9.69021e+06	7.03559e+06
High	Q7L576	7	CYFIP1	Cytoplasmic FMR1-interacting protein 1 OS=Homo sapiens OX=9606 GN=CYFIP1 PE=1 SV=1	0.968	0.932	0.964	0.818	0.748	0.666	0.639	0.773	0.729	0.535142	0.866328	0.862386	0.630138	0.939051	0.571606	0.349364	0.580837	0.608286	0.909239	0.983846	0.96633	0.922375	0.999837	0.966537	0.846048	0.965809	0.952955	1.97534e+06	1.61239e+06	1.68458e+06	1.91046e+06	1.55718e+06	1.82027e+06	1.77833e+06	1.47352e+06	1.85816e+06	1.63423e+06	1.79416e+06	1.40108e+06	1.44059e+06	1.55618e+06	1.21202e+06	1.22151e+06	1.40713e+06	971016
High	O00622	5	CYR61	CCN family member 1 OS=Homo sapiens OX=9606 GN=CCN1 PE=1 SV=1	0.901	1.287	0.928	0.972	1.981	1.764	1.636	1.243	1.81	0.965801	0.032148	0.587369	0.452521	2.36147e-07	1.55174e-06	0.000292698	0.10068	0.000194605	0.998963	0.268281	0.900271	0.868744	3.35016e-06	2.11683e-05	0.00322378	0.476608	0.00287378	3.62135e+06	2.28671e+06	2.43214e+06	2.4921e+06	2.5631e+06	6.6157e+06	3.952e+06	2.0694e+06	2.9864e+06	2.36723e+06	1.95612e+06	3.26408e+06	2.83386e+06	2.51701e+06	3.82996e+06	5.93097e+06	7.10849e+06	4.49159e+06
High	Q14118	14	DAG1	Dystroglycan OS=Homo sapiens OX=9606 GN=DAG1 PE=1 SV=2	0.797	0.938	0.808	1.019	0.87	0.761	0.772	0.887	0.939	0.220637	0.686667	0.0835932	0.395065	0.517414	0.861845	0.984638	0.934743	0.506364	0.647207	0.937819	0.390877	0.831684	0.894648	0.994908	0.999298	0.998315	0.943585	1.76692e+07	1.612e+07	1.25099e+07	1.29058e+07	1.51156e+07	1.51702e+07	1.59942e+07	1.69613e+07	1.59026e+07	1.48557e+07	1.15199e+07	1.89872e+07	1.6155e+07	1.81148e+07	1.61738e+07	1.4285e+07	1.42435e+07	1.25143e+07
High	P51397	1	DAP	Death-associated protein 1 OS=Homo sapiens OX=9606 GN=DAP PE=1 SV=3	0.653	1.688	1.004	0.8	0.989	1.009	0.706	1.287	2.421	0.0871731	0.000120969	0.732614	0.650839	0.162444	0.0846878	0.648719	0.0714466	3.72179e-07	0.37369	0.00236393	0.935967	0.929462	0.568434	0.388839	0.968194	0.395652	7.46902e-06	387009	141663	193910	186239	120396	826704	446713	188982	320531	225984	172372	256912	136513	194009	120300	291027	445834	223010
High	P14868	16	DARS	Aspartate--tRNA ligase, cytoplasmic OS=Homo sapiens OX=9606 GN=DARS1 PE=1 SV=2	0.97	1.06	1.101	0.859	0.767	0.731	0.792	0.858	0.74	0.579327	0.562667	0.36601	0.732772	0.964775	0.959161	0.917487	0.944739	0.659543	0.914074	0.9182	0.78856	0.956073	0.999837	0.996052	0.99922	0.998679	0.968328	8.54145e+06	6.95509e+06	7.32667e+06	9.20415e+06	6.95867e+06	8.82872e+06	8.49318e+06	7.03267e+06	8.77423e+06	7.48589e+06	9.54221e+06	7.15539e+06	5.64928e+06	7.14841e+06	5.23919e+06	5.85906e+06	6.57382e+06	4.6875e+06
High	Q96EP5	3	DAZAP1	DAZ-associated protein 1 OS=Homo sapiens OX=9606 GN=DAZAP1 PE=1 SV=1	0.892	0.798	0.84	0.756	0.615	0.633	0.63	0.909	0.69	0.963265	0.217189	0.234378	0.3537	0.307882	0.399294	0.315235	0.844709	0.443197	0.998963	0.712318	0.650836	0.809488	0.777807	0.87362	0.818292	0.98417	0.925001	809083	900023	738955	876038	687587	652246	747367	581289	627839	723565	847731	531114	516758	746770	432700	495049	631404	395763
High	P07108	2	DBI	Acyl-CoA-binding protein OS=Homo sapiens OX=9606 GN=DBI PE=1 SV=2	0.866	1.299	0.995	0.987	1.053	1.238	1.258	1.044	1.585	0.716776	0.0299692	0.911564	0.404135	0.0203522	0.00436218	0.0188749	0.403245	0.00188978	0.9692	0.256741	0.981235	0.834533	0.133881	0.035256	0.131233	0.886535	0.0214358	1.3565e+06	2.09017e+06	1.05766e+06	1.69871e+06	1.88295e+06	2.93249e+06	2.51318e+06	1.6733e+06	2.28209e+06	1.20449e+06	1.76315e+06	1.81919e+06	1.41827e+06	2.0308e+06	1.64191e+06	1.94426e+06	2.05916e+06	1.96648e+06
High	Q16643	2	DBN1	Drebrin OS=Homo sapiens OX=9606 GN=DBN1 PE=1 SV=4	0.932	1.055	1.021	1.075	1.189	1.003	0.811	0.823	1.052	0.771907	0.409781	0.677432	0.263494	0.0171823	0.0901047	0.826838	0.793186	0.230678	0.974997	0.847782	0.925752	0.72832	0.115944	0.405108	0.99922	0.982919	0.718487	497352	248249	403071	324272	138771	521837	436016	278584	467963	347842	474004	432641	107779	142734	123881	444505	524467	366284
High	Q9UJU6	11	DBNL	Drebrin-like protein OS=Homo sapiens OX=9606 GN=DBNL PE=1 SV=1	0.858	1.082	0.99	0.836	0.9	0.893	0.895	1.178	1.137	0.605709	0.457582	0.998849	0.596147	0.406768	0.292197	0.48522	0.163655	0.118892	0.924214	0.881747	0.998849	0.922375	0.847597	0.785404	0.950254	0.618248	0.535194	5.00449e+06	4.10277e+06	4.16353e+06	5.12758e+06	3.22039e+06	4.77254e+06	5.76889e+06	3.62269e+06	4.61456e+06	3.87078e+06	4.5267e+06	4.49278e+06	2.32607e+06	3.88835e+06	3.01507e+06	5.15117e+06	5.50009e+06	3.88259e+06
High	Q96PD2	4	DCBLD2	Discoidin, CUB and LCCL domain-containing protein 2 OS=Homo sapiens OX=9606 GN=DCBLD2 PE=1 SV=1	0.771	0.917	0.898	0.889	0.837	0.772	0.879	1.392	0.844	0.212618	0.814609	0.49644	0.911124	0.436785	0.801893	0.542101	0.0304299	0.86407	0.631703	0.978749	0.867479	0.990552	0.862705	0.994908	0.963138	0.225392	0.989564	1.05653e+06	1.08702e+06	898004	713354	903999	882643	1.01446e+06	636264	566644	980727	1.01535e+06	1.03023e+06	856694	905897	800176	950646	533090	543890
High	P81605	2	DCD	Dermcidin OS=Homo sapiens OX=9606 GN=DCD PE=1 SV=2	1.813	1.325	1.555	1.122	0.939	1.428	0.98	0.758	0.551	4.38449e-11	0.0170819	0.000122927	0.0796317	0.144656	0.000272694	0.256712	0.519913	0.0692523	8.09076e-10	0.178031	0.00167124	0.401942	0.522491	0.00288591	0.763497	0.935867	0.395631	3.62189e+06	3.66146e+06	6.63532e+06	7.87887e+06	3.83024e+06	4.80328e+06	3.73071e+06	2.71762e+07	9.34074e+06	3.13702e+06	5.35209e+06	3.75857e+06	3.68647e+06	6.25331e+06	5.74764e+06	2.75934e+06	3.4125e+06	5.11753e+06
High	P07585	6	DCN	Decorin OS=Homo sapiens OX=9606 GN=DCN PE=1 SV=1	0.974	1.363	1.237	1.315	0.654	0.542	0.48	1.309	1.055	0.456571	0.01116	0.0580089	0.00826314	0.395456	0.0899162	0.0200304	0.0599498	0.227075	0.878908	0.129976	0.312213	0.0868736	0.843568	0.405108	0.138858	0.345853	0.718487	4.44044e+06	3.92592e+06	4.06475e+06	2.98111e+06	4.66001e+06	6.32341e+06	5.68404e+06	5.01655e+06	5.283e+06	6.07365e+06	3.65214e+06	4.58688e+06	6.93253e+06	5.61426e+06	2.65216e+06	3.0245e+06	2.2609e+06	1.72493e+06
High	Q96C86	5	DCPS	m7GpppX diphosphatase OS=Homo sapiens OX=9606 GN=DCPS PE=1 SV=2	0.902	0.88	0.918	0.965	0.637	0.637	0.759	0.939	0.818	0.986669	0.556306	0.544041	0.45993	0.313062	0.419601	0.915167	0.730676	0.982627	0.998963	0.91625	0.883169	0.874472	0.785912	0.892904	0.99922	0.975477	0.999814	2.46566e+06	2.24937e+06	1.90744e+06	2.31836e+06	2.01964e+06	2.24001e+06	1.99615e+06	2.08873e+06	2.34906e+06	2.03664e+06	2.25399e+06	2.49459e+06	1.93205e+06	2.25752e+06	1.60906e+06	1.60239e+06	1.42839e+06	1.34703e+06
Medium	P32321	1	DCTD	Deoxycytidylate deaminase OS=Homo sapiens OX=9606 GN=DCTD PE=1 SV=2	1.358	1.55	1.413	0.01	0.868	0.01	0.01	0.82	1.113	0.0260073	0.00837667	0.0203296	1e-17	0.445855	1e-17	1e-17	0.781208	0.14392	0.162166	0.108526	0.151113	3.05844e-16	0.862705	2.22642e-16	2.38081e-16	0.982473	0.591813	87013.6		136363		102468	89286	145134	134865	106264	122934	137924					63370	89914.8
High	Q14203	4	DCTN1	Dynactin subunit 1 OS=Homo sapiens OX=9606 GN=DCTN1 PE=1 SV=3	1.08	0.913	0.972	0.896	0.712	0.724	0.786	0.824	0.778	0.146208	0.772196	0.971503	0.889108	0.832786	0.918267	0.946423	0.796635	0.834206	0.513136	0.964695	0.992828	0.987907	0.974045	0.994908	0.99922	0.982919	0.982507	816708	715614	766303	970839	805769	814442	855856	437741	887035	698444	935124	721233	376429	682148	517877	319182	586401	478676
High	Q13561	9	DCTN2	Dynactin subunit 2 OS=Homo sapiens OX=9606 GN=DCTN2 PE=1 SV=4	0.822	0.798	0.816	0.764	0.61	0.638	0.625	0.75	0.669	0.349785	0.0887421	0.0993878	0.241607	0.196592	0.423827	0.295796	0.487174	0.361839	0.784207	0.499232	0.432889	0.696431	0.631615	0.894661	0.801369	0.922487	0.856784	6.75608e+06	6.41642e+06	5.21659e+06	6.18922e+06	4.91537e+06	5.01553e+06	5.69265e+06	5.0122e+06	5.42075e+06	4.61429e+06	5.93682e+06	5.7141e+06	3.89005e+06	5.27328e+06	4.18447e+06	3.92651e+06	4.25861e+06	3.87563e+06
High	O75935	1	DCTN3	Dynactin subunit 3 OS=Homo sapiens OX=9606 GN=DCTN3 PE=1 SV=1	1.352	0.959	0.919	1.007	0.01	0.737	0.756	0.791	0.712	0.00926086	0.82711	0.803473	0.422537	1e-17	0.998409	0.900416	0.655398	0.532081	0.0734032	0.979589	0.95439	0.846943	2.14091e-16	0.99963	0.99922	0.973412	0.949201	297254	415091	258585	349483	259149	232879	194655	233442	273032	215575	404500	246209		203488
High	Q9UJW0	1	DCTN4	Dynactin subunit 4 OS=Homo sapiens OX=9606 GN=DCTN4 PE=1 SV=1
High	Q9H773	3	DCTPP1	dCTP pyrophosphatase 1 OS=Homo sapiens OX=9606 GN=DCTPP1 PE=1 SV=1	0.791	0.97	0.837	0.896	0.983	1.017	1.233	1.487	1.121	0.334533	0.88736	0.208322	0.875077	0.100925	0.0765089	0.0243666	0.013564	0.13534	0.770528	0.983846	0.623376	0.987907	0.417292	0.362572	0.158215	0.118837	0.570687	960644	793904	262352	829645	721324	764385	864060	807522	790719	836754	646190	933603	638696	800175	368697	931325	633624	733563
High	Q96GG9	3	DCUN1D1	DCN1-like protein 1 OS=Homo sapiens OX=9606 GN=DCUN1D1 PE=1 SV=1	0.927	0.936	1.108	0.96	0.808	0.864	0.822	1.086	0.849	0.809869	0.931626	0.313647	0.532483	0.569786	0.383003	0.778156	0.307742	0.841666	0.980573	0.987785	0.748968	0.908827	0.921374	0.855953	0.99922	0.825907	0.985343	1.10332e+06	946540	862600	1.04949e+06	853164	885922	993466	900325	1.14657e+06	976189	1.1161e+06	1.04563e+06	962356	919227	740621	884520	857158	759937
High	O94760	10	DDAH1	N(G),N(G)-dimethylarginine dimethylaminohydrolase 1 OS=Homo sapiens OX=9606 GN=DDAH1 PE=1 SV=3	0.766	0.834	0.809	0.823	0.749	0.736	0.76	0.888	0.916	0.112596	0.177325	0.0859839	0.518323	0.866572	0.991302	0.922867	0.929312	0.581588	0.439437	0.650445	0.396537	0.904364	0.98257	0.998167	0.99922	0.996301	0.952955	1.05274e+07	9.52222e+06	7.16225e+06	8.29449e+06	7.74126e+06	7.96112e+06	9.2102e+06	8.42977e+06	9.03126e+06	7.41861e+06	8.29322e+06	1.01039e+07	6.67862e+06	8.4012e+06	7.62266e+06	7.40995e+06	7.70671e+06	6.92018e+06
High	O95865	4	DDAH2	N(G),N(G)-dimethylarginine dimethylaminohydrolase 2 OS=Homo sapiens OX=9606 GN=DDAH2 PE=1 SV=1	0.801	1.031	0.982	1.027	0.785	0.67	0.818	0.961	1.057	0.354173	0.525263	0.966489	0.270812	0.69404	0.593821	0.793299	0.649199	0.223709	0.786978	0.913669	0.991428	0.734278	0.947409	0.972292	0.99922	0.973412	0.717579	1.15019e+06	960965	740039	865127	917785	969512	998801	1.14543e+06	1.08933e+06	1.01301e+06	901957	1.14086e+06	920925	1.05338e+06	844576	766472	783612	664850
High	Q16531	17	DDB1	DNA damage-binding protein 1 OS=Homo sapiens OX=9606 GN=DDB1 PE=1 SV=1	0.916	0.985	1.073	0.994	0.779	0.674	0.781	0.878	0.831	0.97297	0.990551	0.493226	0.498497	0.964412	0.617505	0.972456	0.969655	0.921286	0.998963	0.997597	0.867479	0.896941	0.999837	0.977406	0.99922	0.998679	0.999814	8.1349e+06	7.90651e+06	7.166e+06	7.81813e+06	7.10786e+06	7.60218e+06	8.21635e+06	7.63606e+06	8.96071e+06	9.35329e+06	8.51253e+06	8.13569e+06	8.34055e+06	7.69503e+06	5.90946e+06	6.85497e+06	7.07447e+06	4.86776e+06
High	P30046	3	DDT	D-dopachrome decarboxylase OS=Homo sapiens OX=9606 GN=DDT PE=1 SV=3	0.823	0.833	0.788	1.042	0.702	0.621	0.702	0.665	0.702	0.360537	0.221067	0.0518617	0.313822	0.643648	0.344	0.627749	0.211849	0.489689	0.793133	0.714823	0.284333	0.765854	0.933362	0.838248	0.966407	0.700595	0.940298	5.05023e+06	4.1567e+06	3.47068e+06	4.06749e+06	4.37039e+06	3.55826e+06	4.34779e+06	3.92996e+06	4.40674e+06	3.25686e+06	4.03263e+06	5.17637e+06	4.23594e+06	4.82853e+06	3.95335e+06	3.18848e+06	2.85472e+06	3.00878e+06
High	Q92499	12	DDX1	ATP-dependent RNA helicase DDX1 OS=Homo sapiens OX=9606 GN=DDX1 PE=1 SV=2	0.917	0.925	0.968	0.811	0.669	0.71	0.715	0.873	0.696	0.883273	0.671179	0.846181	0.452632	0.454241	0.835122	0.693312	0.992374	0.464506	0.995367	0.932414	0.962388	0.868744	0.864784	0.994908	0.984931	0.998679	0.93284	4.6335e+06	4.8825e+06	3.99265e+06	4.47513e+06	3.43812e+06	4.46544e+06	4.45391e+06	3.78976e+06	4.28433e+06	4.15923e+06	4.63786e+06	3.86935e+06	3.65285e+06	4.17916e+06	2.90454e+06	2.92592e+06	3.39436e+06	3.00832e+06
High	Q92841	2	DDX17	Probable ATP-dependent RNA helicase DDX17 OS=Homo sapiens OX=9606 GN=DDX17 PE=1 SV=2	0.751	1.225	0.848	0.577	0.793	0.662	0.62	0.869	0.851	0.477658	0.128522	0.545132	0.0616229	0.712307	0.549277	0.278673	0.990802	0.83609	0.893062	0.580703	0.883169	0.354347	0.948746	0.963786	0.786626	0.998679	0.983045	128072	157698	118363		47061.3	120920	176197	71122.8	133722	124871	130745	43319.3	85647	66571	91068	57676.2	86366.8
High	Q9UMR2	3	DDX19B	ATP-dependent RNA helicase DDX19B OS=Homo sapiens OX=9606 GN=DDX19B PE=1 SV=1	1.108	1.02	1.05	0.783	0.699	0.828	0.709	0.967	0.876	0.101492	0.545065	0.548074	0.530975	0.775628	0.526381	0.665656	0.631058	0.729775	0.411897	0.914072	0.883169	0.908827	0.963399	0.950248	0.968454	0.97226	0.978217	306809	435998	572801	684371	429889	290930	531162	442904	501585	431439	584217	231001	262346	466599	173305	384351	388965	337638
High	O00148	1	DDX39A	ATP-dependent RNA helicase DDX39A OS=Homo sapiens OX=9606 GN=DDX39A PE=1 SV=2	1.455	0.868	1.324	0.728	0.746	0.837	0.593	0.802	0.674	0.00572662	0.763207	0.0392372	0.367595	0.919722	0.487245	0.194156	0.703307	0.379112	0.0491865	0.961984	0.231874	0.820573	0.999514	0.929587	0.653879	0.973517	0.870141	151129	200934	336505	253609	191151	169998	178991	115339	236133	183550	289849	145120	93176.8	147332		88945.3	189888	121170
High	Q13838	6	DDX39B	Spliceosome RNA helicase DDX39B OS=Homo sapiens OX=9606 GN=DDX39B PE=1 SV=1	0.955	1.099	1.178	0.978	0.749	0.724	0.824	0.98	0.778	0.559155	0.34193	0.138564	0.489622	0.984689	0.919114	0.76967	0.587139	0.832202	0.912927	0.819862	0.524897	0.892462	0.999837	0.994908	0.99922	0.965809	0.982507	3.57929e+06	4.02045e+06	4.00387e+06	3.35007e+06	2.92062e+06	4.78544e+06	4.5635e+06	4.21076e+06	5.04467e+06	4.43716e+06	4.39859e+06	3.94617e+06	3.44454e+06	4.01573e+06	2.51199e+06	2.86965e+06	2.97224e+06	2.25033e+06
High	O00571	6	DDX3X	ATP-dependent RNA helicase DDX3X OS=Homo sapiens OX=9606 GN=DDX3X PE=1 SV=3	0.927	0.791	0.967	0.692	0.737	0.798	0.708	0.738	0.673	0.815475	0.163764	0.877082	0.105943	0.986736	0.662236	0.661371	0.444774	0.377043	0.982203	0.627992	0.968414	0.462029	0.999837	0.987236	0.968194	0.903157	0.869305	1.55775e+06	1.61718e+06	1.67672e+06	1.9484e+06	1.39767e+06	1.35953e+06	1.4279e+06	1.10138e+06	1.51104e+06	1.264e+06	1.42219e+06	1.06145e+06	989543	1.3577e+06	1.13368e+06	1.22554e+06	1.21376e+06	1.29088e+06
High	P17844	2	DDX5	Probable ATP-dependent RNA helicase DDX5 OS=Homo sapiens OX=9606 GN=DDX5 PE=1 SV=1	0.998	0.894	1.052	0.891	0.86	0.698	0.886	0.66	0.629	0.474789	0.80663	0.548226	0.917166	0.448502	0.759581	0.516638	0.198802	0.229142	0.891456	0.974452	0.883169	0.991269	0.862705	0.994908	0.962156	0.688687	0.718487	293832	411355	331079	424585	302301	322185	394590	280621	324403	398060	396172	154451	283398	374835	353096	268737	320067	199954
High	P26196	4	DDX6	Probable ATP-dependent RNA helicase DDX6 OS=Homo sapiens OX=9606 GN=DDX6 PE=1 SV=2	0.968	1.044	1.086	0.898	0.737	0.726	0.751	0.908	0.816	0.533071	0.531633	0.417423	0.859387	0.989876	0.929169	0.877526	0.848057	0.990968	0.909108	0.913669	0.840679	0.983727	0.999837	0.995496	0.99922	0.98417	0.999814	1.73693e+06	1.75721e+06	1.49082e+06	1.90033e+06	1.64918e+06	1.87578e+06	1.98318e+06	1.54307e+06	1.97527e+06	1.65761e+06	1.87234e+06	1.59557e+06	1.38123e+06	1.70336e+06	1.20814e+06	1.21383e+06	1.46701e+06	1.03054e+06
High	P35659	3	DEK	Protein DEK OS=Homo sapiens OX=9606 GN=DEK PE=1 SV=1	0.775	0.894	1.028	0.784	0.614	0.619	0.769	0.662	0.703	0.245622	0.748585	0.650101	0.496589	0.337046	0.336099	0.967394	0.204618	0.494957	0.670204	0.959777	0.91565	0.896941	0.800502	0.828168	0.99922	0.69313	0.940298	477581	755750	546751	545589	391430	379681	668103	507105	475761	779223	375454	155552	330131	353586	135866	261003	441550	97113.5
High	O43583	6	DENR	Density-regulated protein OS=Homo sapiens OX=9606 GN=DENR PE=1 SV=2	0.779	0.937	0.958	0.747	0.772	0.692	0.67	0.901	0.829	0.158889	0.786031	0.780766	0.190185	0.79645	0.726185	0.478595	0.876448	0.929652	0.530829	0.969108	0.94903	0.620983	0.966012	0.994908	0.950254	0.98417	0.999814	3.30083e+06	3.169e+06	2.60291e+06	2.81003e+06	2.2168e+06	3.41443e+06	3.03891e+06	2.64152e+06	3.22644e+06	3.01148e+06	2.81357e+06	2.45575e+06	2.03286e+06	2.72312e+06	2.28267e+06	2.43499e+06	2.60885e+06	1.94832e+06
High	Q9Y315	1	DERA	Deoxyribose-phosphate aldolase OS=Homo sapiens OX=9606 GN=DERA PE=1 SV=2	1.02	1.057	1.235	1.079	0.928	0.963	0.01	1.067	0.975	0.438139	0.465211	0.11419	0.322186	0.318836	0.14235	1e-17	0.34878	0.398856	0.866903	0.886508	0.465469	0.777188	0.791519	0.55073	2.38081e-16	0.866085	0.885857	105850	88519.9	82584.9		118115	108960		96020.4	128435	107450	133092	97099.1	153938	94010	80228.7	85062.8	100581	87035.1
Medium	O00273	1	DFFA	DNA fragmentation factor subunit alpha OS=Homo sapiens OX=9606 GN=DFFA PE=1 SV=1	1.079	0.977	0.881	0.631	0.822	0.838	0.773	0.89	0.846	0.266149	0.751829	0.629277	0.0977771	0.62113	0.480508	0.989774	0.920974	0.855372	0.69333	0.96038	0.913881	0.444527	0.921374	0.926222	0.999298	0.994225	0.988574	298270	178992	249215	315913	196718	204229	284236	179353	282249	117730	244629	221749	77564.6	159729	162121	203781	222267	179869
High	P49366	1	DHPS	Deoxyhypusine synthase OS=Homo sapiens OX=9606 GN=DHPS PE=1 SV=1	0.952	1.046	1.094	0.979	0.733	0.68	0.745	0.82	0.732	0.683611	0.46889	0.364572	0.532208	0.960354	0.654118	0.845069	0.777721	0.619119	0.961586	0.886508	0.78856	0.908827	0.999837	0.984514	0.99922	0.982356	0.952955	156248	118385	102302	154061	143527	145421	139168	140264	169035	172948	101275	104984	127996	173243	79974.6	94823.1	124161	93607.6
High	O43143	8	DHX15	Pre-mRNA-splicing factor ATP-dependent RNA helicase DHX15 OS=Homo sapiens OX=9606 GN=DHX15 PE=1 SV=2	0.974	1	1.104	0.734	0.644	0.616	0.613	0.719	0.618	0.502651	0.741851	0.339483	0.224616	0.382385	0.322504	0.254951	0.373746	0.199897	0.903324	0.954807	0.766532	0.669721	0.836403	0.821933	0.761622	0.871767	0.691155	1.85235e+06	2.09491e+06	1.94946e+06	2.19915e+06	2.0452e+06	2.44957e+06	2.52328e+06	1.72029e+06	2.01056e+06	2.21205e+06	1.89033e+06	1.24382e+06	1.55965e+06	1.68928e+06	859421	942689	1.13872e+06	1.03236e+06
Medium	Q7Z478	1	DHX29	ATP-dependent RNA helicase DHX29 OS=Homo sapiens OX=9606 GN=DHX29 PE=1 SV=2	1.14	1.38	1.202	1.502	1.265	1.139	1.233	0.787	1.022	0.101259	0.00859554	0.12562	0.00150342	0.00681797	0.0166534	0.0245706	0.637939	0.288626	0.411897	0.110145	0.503337	0.0228422	0.0519622	0.109782	0.159101	0.973412	0.796351	467557	271186	352744	401553	467174	554446	435515	463333	441857	422231	414851	539097	485853	588448	506551	413939	400812	390225
High	Q08211	19	DHX9	ATP-dependent RNA helicase A OS=Homo sapiens OX=9606 GN=DHX9 PE=1 SV=4	0.96	0.998	1.069	0.869	0.664	0.613	0.623	0.726	0.712	0.649679	0.924546	0.513156	0.794736	0.409222	0.308043	0.287482	0.40013	0.534519	0.944374	0.98532	0.868855	0.972178	0.847597	0.803295	0.793908	0.885491	0.949201	1.30459e+07	1.21195e+07	1.11853e+07	1.28105e+07	1.02226e+07	1.31363e+07	1.30716e+07	1.27467e+07	1.42163e+07	1.45472e+07	1.21356e+07	1.05926e+07	1.23368e+07	1.20155e+07	8.91049e+06	8.33223e+06	9.13581e+06	7.39335e+06
High	Q9NR28	1	DIABLO	Diablo homolog, mitochondrial OS=Homo sapiens OX=9606 GN=DIABLO PE=1 SV=1	1.42	1.117	1.277	0.899	0.725	0.899	0.873	1.087	0.906	0.0129133	0.310837	0.0718973	0.865921	0.965765	0.276223	0.564757	0.306849	0.615801	0.0962182	0.79328	0.359793	0.985411	0.999837	0.765462	0.963138	0.825907	0.952955	101795	105144	123724	146947	203632	113699	117522	115971	156712	77921	132132	130788	62428.2	93013.7			75048.7
Medium	O60610	1	DIAPH1	Protein diaphanous homolog 1 OS=Homo sapiens OX=9606 GN=DIAPH1 PE=1 SV=2	1.087	0.875	1.073	1.234	0.837	0.01	0.759	0.913	0.01	0.253064	0.845551	0.425965	0.0726423	0.559943	1e-17	0.919308	0.828669	1e-17	0.680795	0.983846	0.848324	0.379835	0.918203	2.22642e-16	0.99922	0.98417	2.86341e-16		120169		136019	125435			105114	128970	146399	112223		116367	188989	100558
Medium	Q9Y2L1	1	DIS3	Exosome complex exonuclease RRP44 OS=Homo sapiens OX=9606 GN=DIS3 PE=1 SV=2
High	O60832	1	DKC1	H/ACA ribonucleoprotein complex subunit DKC1 OS=Homo sapiens OX=9606 GN=DKC1 PE=1 SV=3	100	100	100	100	100	100	100	100	100	1e-17	1e-17	1e-17	1e-17	1e-17	1e-17	1e-17	1e-17	1e-17	2.20748e-16	3.44853e-16	2.45e-16	3.05844e-16	2.14091e-16	2.22642e-16	2.38081e-16	2.73023e-16	2.86341e-16			186715	172130	195504	238998	109432			115510		145840	176331	181458			94033	100851
High	O94907	8	DKK1	Dickkopf-related protein 1 OS=Homo sapiens OX=9606 GN=DKK1 PE=1 SV=1	0.904	1.043	0.916	0.953	0.373	0.425	0.344	0.986	1.279	0.956579	0.650189	0.510996	0.703857	1.34519e-05	0.002406	8.19818e-05	0.568623	0.0352307	0.998963	0.928782	0.868855	0.947493	0.000168507	0.0210302	0.00095659	0.963055	0.244739	6.07252e+06	5.98578e+06	4.39152e+06	6.03677e+06	5.75511e+06	6.34765e+06	6.59063e+06	5.54474e+06	5.58939e+06	5.27282e+06	5.26113e+06	5.09114e+06	5.584e+06	5.83664e+06	1.9019e+06	1.72848e+06	1.67086e+06	1.79099e+06
High	Q9UBP4	11	DKK3	Dickkopf-related protein 3 OS=Homo sapiens OX=9606 GN=DKK3 PE=1 SV=2	1.107	1.232	1.059	1.156	1.449	1.349	1.45	1.423	1.588	0.0817182	0.0731927	0.566228	0.0815937	0.000599695	0.000876471	0.00239162	0.0234274	0.00182887	0.356122	0.458922	0.893606	0.403872	0.00586009	0.00847734	0.021934	0.183972	0.0208456	6.14405e+07	4.85763e+07	5.87128e+07	5.16002e+07	6.47744e+07	7.8997e+07	6.26785e+07	5.45648e+07	5.61999e+07	6.07769e+07	3.86927e+07	6.64612e+07	6.7747e+07	5.82711e+07	6.27072e+07	7.93202e+07	8.31719e+07	6.76259e+07
High	P09622	5	DLD	Dihydrolipoyl dehydrogenase, mitochondrial OS=Homo sapiens OX=9606 GN=DLD PE=1 SV=2	1.158	1.009	1.152	1.283	1.32	1.735	1.847	2.125	1.391	0.0291016	0.694487	0.192575	0.00304169	7.94411e-05	2.44912e-06	2.56686e-05	3.81336e-05	0.0124326	0.175352	0.941163	0.602345	0.0418899	0.000903786	3.21107e-05	0.000318425	0.000581414	0.108519	1.37059e+06	2.52236e+06	701891	2.63835e+06	2.83779e+06	1.50739e+06	2.58856e+06	2.53938e+06	1.40834e+06	2.92464e+06	2.80046e+06	2.83769e+06	3.18222e+06	2.93427e+06	1.12577e+06	3.04078e+06	4.203e+06	3.80564e+06
High	Q12959	1	DLG1	Disks large homolog 1 OS=Homo sapiens OX=9606 GN=DLG1 PE=1 SV=2	0.548	0.54	0.688	0.443	0.01	0.01	0.415	0.641	0.856	0.00897301	0.00364129	0.0415419	0.00049755	1e-17	1e-17	0.00244971	0.156971	0.813884	0.0717859	0.0517504	0.242448	0.0084908	2.14091e-16	2.22642e-16	0.0223797	0.604452	0.982507	256446	255257	140194	176971	79885.2		143132	133229	182640	175909	160635	113379
High	P36957	1	DLST	Dihydrolipoyllysine-residue succinyltransferase component of 2-oxoglutarate dehydrogenase complex, mitochondrial OS=Homo sapiens OX=9606 GN=DLST PE=1 SV=4	0.917	0.01	0.01	2.556	1.416	0.01	0.641	0.608	0.01	0.794598	1e-17	1e-17	6.05428e-08	0.00668943	1e-17	0.354813	0.0959385	1e-17	0.97776	3.44853e-16	2.45e-16	1.54976e-06	0.0514824	2.22642e-16	0.851898	0.462553	2.86341e-16		93520.3			85718.3							238993			132385
High	Q9UGM3	1	DMBT1	Deleted in malignant brain tumors 1 protein OS=Homo sapiens OX=9606 GN=DMBT1 PE=1 SV=2	0.792	0.774	0.72	1.473	1.491	1.29	1.116	1.082	0.01	0.657014	0.425633	0.142599	0.0106121	0.00256582	0.00205998	0.0772116	0.316353	1e-17	0.949735	0.858957	0.534065	0.106801	0.0222971	0.0180727	0.362525	0.831356	2.86341e-16	72406.8	169440	55120.3	59607.8	143764	108188	67881	71819.5	339109	59995.5	45262.5	540812	120004	94845.9	290413		93954	355070
Medium	Q9P225	1	DNAH2	Dynein heavy chain 2, axonemal OS=Homo sapiens OX=9606 GN=DNAH2 PE=1 SV=3	2.536	1.493	1.699	2.732	1.199	1.776	1.408	1.368	2.968	1e-17	0.00208849	3.0215e-06	1e-17	0.00147871	1.29932e-06	0.00380564	0.0370596	1.63022e-09	2.20748e-16	0.0313943	4.96963e-05	3.05844e-16	0.0135501	1.81443e-05	0.0329776	0.257444	3.78985e-08	1.9087e+06	1.26e+06	9.29655e+06	3.72552e+06	2.73971e+06	951471	3.11385e+06	2.60635e+06	2.17753e+06	1.4667e+07	2.10454e+06	3.16603e+06	5.67042e+06	3.83584e+06	2.12632e+06	1.44481e+06	2.39449e+06	6.35187e+06
Medium	Q9GZS0	1	DNAI2	Dynein intermediate chain 2, axonemal OS=Homo sapiens OX=9606 GN=DNAI2 PE=1 SV=2
High	P31689	5	DNAJA1	DnaJ homolog subfamily A member 1 OS=Homo sapiens OX=9606 GN=DNAJA1 PE=1 SV=2	0.943	0.884	0.976	0.904	0.694	0.753	0.796	0.911	0.744	0.700522	0.566861	0.961872	0.842563	0.694246	0.911535	0.901019	0.835279	0.674052	0.965363	0.919695	0.990076	0.979869	0.947409	0.994908	0.99922	0.98417	0.968328	1.79991e+06	1.74673e+06	1.72335e+06	1.76456e+06	1.53548e+06	1.56367e+06	1.33464e+06	1.5378e+06	1.89044e+06	1.5118e+06	1.51225e+06	1.84859e+06	1.45203e+06	1.21109e+06	1.3806e+06	1.27393e+06	1.14371e+06	1.40769e+06
High	O60884	2	DNAJA2	DnaJ homolog subfamily A member 2 OS=Homo sapiens OX=9606 GN=DNAJA2 PE=1 SV=1	1.419	1.704	1.735	1.41	0.823	1.546	1.708	1.921	1.6	0.0121808	0.00100386	0.000176873	0.014136	0.607148	4.58378e-05	0.000127219	0.000258367	0.00162188	0.0916277	0.0169356	0.00228574	0.133162	0.921374	0.000532893	0.00144857	0.00358962	0.0186675	141992	224530	172714	229035	207127	219951	150525	207320	222738	288684	269292	203065	195362	195397	44637.6	232299	107692	113410
High	P25685	3	DNAJB1	DnaJ homolog subfamily B member 1 OS=Homo sapiens OX=9606 GN=DNAJB1 PE=1 SV=4	0.826	0.809	0.925	0.795	0.665	0.7	0.692	0.732	0.693	0.421796	0.243375	0.588254	0.498813	0.508788	0.773444	0.582564	0.421836	0.452211	0.852984	0.744087	0.900271	0.896941	0.89347	0.994908	0.963138	0.89743	0.929534	1.42222e+06	2.38059e+06	1.78399e+06	2.06826e+06	1.57116e+06	1.55381e+06	2.30682e+06	1.72441e+06	2.08443e+06	1.76106e+06	2.49005e+06	1.40949e+06	1.21756e+06	1.66822e+06	1.28428e+06	1.30472e+06	1.6586e+06	1.39203e+06
High	Q9UBS4	11	DNAJB11	DnaJ homolog subfamily B member 11 OS=Homo sapiens OX=9606 GN=DNAJB11 PE=1 SV=1	1.043	1.038	0.862	1.016	1.287	1.117	1.139	0.946	0.89	0.229137	0.68209	0.239961	0.405893	0.00536398	0.0223307	0.062345	0.703452	0.676344	0.659039	0.933826	0.656267	0.835558	0.0422481	0.139789	0.306779	0.973517	0.968328	2.31296e+07	2.40477e+07	2.39785e+07	2.34611e+07	2.79826e+07	2.39083e+07	2.27241e+07	2.67841e+07	2.19918e+07	2.25616e+07	2.04123e+07	2.29464e+07	2.55913e+07	2.66019e+07	3.50928e+07	2.69104e+07	2.84745e+07	2.25775e+07
High	O75190	2	DNAJB6	DnaJ homolog subfamily B member 6 OS=Homo sapiens OX=9606 GN=DNAJB6 PE=1 SV=2	0.854	0.799	0.791	0.696	0.576	0.652	0.677	0.812	0.59	0.749016	0.307973	0.170589	0.183496	0.198382	0.494077	0.512129	0.746032	0.133111	0.973143	0.791883	0.581739	0.607781	0.63218	0.934389	0.958362	0.975477	0.569306	555800	451303	377413	495800	385007	367811	461761	362686	406544	296103	470936	362273	300542	407373	282004	292883	276643	248427
Medium	Q13217	1	DNAJC3	DnaJ homolog subfamily C member 3 OS=Homo sapiens OX=9606 GN=DNAJC3 PE=1 SV=1	1.089	0.782	0.696	0.892	0.607	0.595	0.639	0.794	0.774	0.271076	0.440927	0.0783163	0.901894	0.477949	0.237227	0.348329	0.669089	0.815835	0.700528	0.866137	0.375918	0.989269	0.881386	0.719841	0.846048	0.973412	0.982507	139944	168395	158200		176784	117283	108475	132993	142974	103160	91917.7	131200	142854	133685	140322	86001.6	84031.3
High	O75937	4	DNAJC8	DnaJ homolog subfamily C member 8 OS=Homo sapiens OX=9606 GN=DNAJC8 PE=1 SV=2	0.712	0.85	0.769	0.764	0.573	0.561	0.657	0.736	0.651	0.0313436	0.371518	0.0323394	0.288029	0.0797603	0.131311	0.421335	0.435207	0.299432	0.184622	0.836372	0.20694	0.741317	0.359525	0.524356	0.916892	0.903157	0.801671	2.85321e+06	3.07884e+06	2.015e+06	2.66477e+06	2.04651e+06	2.35466e+06	2.28988e+06	2.41704e+06	2.70747e+06	2.27548e+06	2123015	2.51167e+06	1.64367e+06	2.1855e+06	1.64305e+06	1.89823e+06	1.92206e+06	1.4566e+06
High	Q8WXX5	4	DNAJC9	DnaJ homolog subfamily C member 9 OS=Homo sapiens OX=9606 GN=DNAJC9 PE=1 SV=1	0.743	0.838	0.821	0.768	0.593	0.692	0.675	0.876	0.687	0.106505	0.370201	0.148981	0.36563	0.174255	0.724534	0.501055	0.97799	0.42788	0.425658	0.835535	0.543039	0.820573	0.59245	0.994908	0.95581	0.998679	0.911432	1.35045e+06	1.28297e+06	851202	1.14078e+06	706536	1.02429e+06	989561	943170	1.08952e+06	823731	1.10969e+06	1.10309e+06	753383	1.27432e+06	552269	861835	777756	528367
High	O00115	3	DNASE2	Deoxyribonuclease-2-alpha OS=Homo sapiens OX=9606 GN=DNASE2 PE=1 SV=2	0.926	0.968	0.914	1.074	0.803	0.765	0.729	0.921	0.744	0.807309	0.869817	0.585549	0.146532	0.603672	0.842268	0.76701	0.797136	0.676474	0.980573	0.983846	0.900271	0.547502	0.921374	0.994908	0.99922	0.982919	0.968328	994030	1.47457e+06	1.08797e+06	889887	1.13606e+06	914765	1.15382e+06	976438	944059	1.16485e+06	845934	1.09646e+06	1.54062e+06	1.21837e+06	1.05863e+06	806220	859775	921402
High	O00429	3	DNM1L	Dynamin-1-like protein OS=Homo sapiens OX=9606 GN=DNM1L PE=1 SV=2	0.893	0.825	0.994	0.833	0.563	0.618	0.645	0.884	0.831	0.982058	0.430738	0.831456	0.780582	0.203251	0.331297	0.373121	0.946718	0.923074	0.998963	0.860376	0.960032	0.971005	0.640771	0.826172	0.876595	0.998679	0.999814	328857	379013	309659	429084	215843	360211	373990	324313	405793	271155	406554	277038	189224	333150	201426	218598	180348	199751
High	P50570	4	DNM2	Dynamin-2 OS=Homo sapiens OX=9606 GN=DNM2 PE=1 SV=2	0.894	0.865	0.945	0.819	0.643	0.681	0.722	0.845	0.732	0.990164	0.508604	0.786093	0.661502	0.423873	0.659419	0.731778	0.888019	0.61987	0.998963	0.913669	0.949816	0.934328	0.862021	0.986152	0.990126	0.990532	0.953147	1.165e+06	859515	756305	1.20727e+06	654202	976249	850913	670009	1.15321e+06	1.08971e+06	1.14376e+06	637880	650419	602673	370339	541842	902621	443883
High	P26358	3	DNMT1	DNA (cytosine-5)-methyltransferase 1 OS=Homo sapiens OX=9606 GN=DNMT1 PE=1 SV=2	0.952	1.015	1.01	0.805	0.67	0.731	0.586	0.546	0.616	0.687768	0.5683	0.71699	0.657521	0.664813	0.957682	0.174497	0.0308504	0.19418	0.961816	0.919695	0.93169	0.934328	0.942585	0.996052	0.627923	0.22769	0.683967	387386	216351	279716	348773	262660	348773	340643	277636	333284	279516	367965	288132	225766	270165	224302	174693	233166	80382.4
High	Q9ULA0	8	DNPEP	Aspartyl aminopeptidase OS=Homo sapiens OX=9606 GN=DNPEP PE=1 SV=1	0.844	0.839	0.808	0.9	0.69	0.699	0.808	0.852	0.824	0.501094	0.272582	0.0846682	0.884666	0.640163	0.766764	0.842903	0.915956	0.954756	0.903324	0.761866	0.392949	0.987907	0.933362	0.994908	0.99922	0.994225	0.999814	3.34248e+06	3.22945e+06	2.36216e+06	3.38901e+06	2.83087e+06	2.63377e+06	2.95304e+06	2.89374e+06	2.77582e+06	2.55221e+06	2.77722e+06	3.19027e+06	2.6802e+06	2.89912e+06	2.21059e+06	2.22136e+06	1.88855e+06	2.38509e+06
High	Q9NY33	8	DPP3	Dipeptidyl peptidase 3 OS=Homo sapiens OX=9606 GN=DPP3 PE=1 SV=2	0.897	0.964	1.021	1.03	0.766	0.727	0.813	1.018	0.975	0.950174	0.984405	0.792485	0.240361	0.815889	0.93402	0.816105	0.471678	0.398708	0.998963	0.997597	0.951461	0.696386	0.967283	0.996052	0.99922	0.912219	0.885857	3.04752e+06	2.57504e+06	2.3476e+06	2.57321e+06	2.26613e+06	2.41171e+06	2.57557e+06	2.74306e+06	2.92267e+06	2.77553e+06	2.62284e+06	3.09698e+06	2.57152e+06	2.7012e+06	2.08713e+06	2.24871e+06	1.68294e+06	1.79271e+06
High	Q9UHL4	3	DPP7	Dipeptidyl peptidase 2 OS=Homo sapiens OX=9606 GN=DPP7 PE=1 SV=3	0.994	1.212	1.237	1.285	1.054	0.845	0.749	1.043	0.877	0.531694	0.149971	0.102225	0.0485812	0.132543	0.453921	0.86793	0.404587	0.727366	0.909108	0.599687	0.439548	0.312227	0.494672	0.907034	0.99922	0.886993	0.978217	144636	171308	175509	117301	196605	225791	140594	218671	144263	314487	119425	177000	254672	228048	148191	199334	169289	117454
High	Q86TI2	2	DPP9	Dipeptidyl peptidase 9 OS=Homo sapiens OX=9606 GN=DPP9 PE=1 SV=3	0.865	0.906	0.923	0.827	0.68	0.582	0.635	0.762	0.673	0.861828	0.872891	0.819069	0.75663	0.712922	0.19096	0.333084	0.536959	0.374709	0.990827	0.983846	0.960032	0.965123	0.948746	0.64658	0.836079	0.946532	0.868787	365564	350305	303574	325949	190016	323690	345884	310442	332748	337279	326152	308125	305713	281927	179590	227841	168822	113837
High	Q9C005	2	DPY30	Protein dpy-30 homolog OS=Homo sapiens OX=9606 GN=DPY30 PE=1 SV=1	0.851	0.721	0.852	0.825	0.544	0.461	0.415	1.129	0.776	0.734642	0.0858198	0.410401	0.722135	0.124102	0.00953541	0.00247612	0.231626	0.823246	0.971387	0.490848	0.838631	0.954129	0.473355	0.0690293	0.022447	0.724389	0.982507	433138	493640	340723	412735	397185	267690	294225	342227	468286	316381	326025	438000	365263	259856	211704	251590	242643	190807
High	Q16555	21	DPYSL2	Dihydropyrimidinase-related protein 2 OS=Homo sapiens OX=9606 GN=DPYSL2 PE=1 SV=1	0.856	0.859	0.917	0.876	0.683	0.692	0.743	0.861	0.743	0.562091	0.265753	0.513455	0.833743	0.502688	0.726163	0.83484	0.954888	0.671525	0.912927	0.761866	0.868855	0.976512	0.890098	0.994908	0.99922	0.998679	0.968328	3.40104e+07	3.88266e+07	2.91833e+07	3.26866e+07	2.94461e+07	2.98931e+07	3.27399e+07	3.16851e+07	3.2079e+07	3.33265e+07	3.32309e+07	3.17946e+07	3.04733e+07	3.17973e+07	2.38126e+07	2.45452e+07	2.27725e+07	2.24655e+07
High	Q14195	17	DPYSL3	Dihydropyrimidinase-related protein 3 OS=Homo sapiens OX=9606 GN=DPYSL3 PE=1 SV=1	0.84	0.893	0.921	0.822	0.7	0.695	0.767	0.974	0.761	0.455338	0.426381	0.540001	0.511175	0.588258	0.744483	0.955776	0.606731	0.755833	0.878683	0.85899	0.883169	0.9014	0.921374	0.994908	0.99922	0.970138	0.982507	1.12719e+07	1.37132e+07	1.05057e+07	1.22039e+07	1.00792e+07	1.08493e+07	1.26662e+07	1.12689e+07	1.12865e+07	1.20303e+07	1.28401e+07	1.01132e+07	9.53304e+06	1.05405e+07	8.55755e+06	8.96111e+06	9.42666e+06	8.08416e+06
Medium	Q01658	1	DR1	Protein Dr1 OS=Homo sapiens OX=9606 GN=DR1 PE=1 SV=1	0.324	0.694	0.786	0.433	0.349	0.445	0.493	0.904	0.814	1.76332e-07	0.0981467	0.232393	0.000376967	0.00176184	0.00539072	0.0281127	0.863281	0.997495	2.8333e-06	0.526812	0.650836	0.00671971	0.0157164	0.0425489	0.176228	0.98417	0.999814	223057	266051	144516	44143.1	79024.3	163630	173987	174555	212993	205232	146958	104036	106936		87815.3	97902.8	53677.2	104809
High	Q14919	2	DRAP1	Dr1-associated corepressor OS=Homo sapiens OX=9606 GN=DRAP1 PE=1 SV=3	0.842	0.87	0.992	0.838	0.431	0.526	0.4	0.399	0.406	0.598137	0.5925	0.854596	0.775151	0.0051306	0.0629025	0.00130012	0.000315306	0.00116989	0.917998	0.920437	0.965887	0.970517	0.0409578	0.314513	0.0130957	0.00425481	0.0150929	684543	564295	483346	588505	526568	501323	653238	552250	638873	595129	445258	412034	603209	511159	269543	288359	330534	353522
High	Q8NBI3	1	DRAXIN	Draxin OS=Homo sapiens OX=9606 GN=DRAXIN PE=1 SV=2	0.993	0.811	0.84	0.968	4.962	3.603	3.572	0.719	1.15	0.52379	0.57297	0.544717	0.632103	1e-17	1e-17	1.27676e-13	0.376076	0.10698	0.906804	0.919695	0.883169	0.922375	2.14091e-16	2.22642e-16	2.73574e-12	0.874003	0.512629	113294	71482.2	113971	70111.7	85114.6	82032.4	64972.8	72953.8	94104.2	60726.1	76651.3	61996.8	89917.9	122450	498733	408067	399869	322045
High	Q9Y295	1	DRG1	Developmentally-regulated GTP-binding protein 1 OS=Homo sapiens OX=9606 GN=DRG1 PE=1 SV=1	0.71	0.936	0.907	0.867	0.644	0.656	0.765	0.914	0.811	0.255703	0.924328	0.795799	0.985731	0.607772	0.516684	0.945986	0.822856	0.989133	0.682953	0.98532	0.95156	0.997788	0.921374	0.948241	0.99922	0.98417	0.999814	199390	156444	126333	138269	113602	183509	161911	149024		144169	177888	154189	151926		114755	102800	125905
High	Q08554	6	DSC1	Desmocollin-1 OS=Homo sapiens OX=9606 GN=DSC1 PE=1 SV=2	1.87	1.932	2.121	1.287	2.224	3.719	2.702	3.225	2.813	1.6522e-08	3.43414e-07	3.04729e-10	0.0215174	8.49498e-12	1e-17	1.3974e-09	1.48649e-09	7.43714e-09	2.8279e-07	9.15119e-06	6.07392e-09	0.175949	1.68115e-10	2.22642e-16	2.4952e-08	3.11631e-08	1.58749e-07	346110	673647	4.74212e+06	1.34089e+06	722052	1.28616e+06	375717	2.80005e+06	938687	1.66886e+06	2.21494e+06	723737	1.15769e+06	693798	234245	2.24747e+06	1.59649e+06	3.63673e+06
High	Q02413	14	DSG1	Desmoglein-1 OS=Homo sapiens OX=9606 GN=DSG1 PE=1 SV=2	1.583	1.596	2.161	1.188	1.775	2.584	2	2.392	2.345	3.07598e-08	0.000180345	3.28637e-11	0.0253612	1.13249e-08	4.94116e-12	4.29494e-06	3.06909e-06	8.09211e-07	5.22695e-07	0.00346647	6.72134e-10	0.197837	1.8143e-07	9.6373e-11	5.92008e-05	5.2987e-05	1.61019e-05	2.19314e+06	2.85863e+06	9.48527e+06	5.00929e+06	3.04197e+06	4.27238e+06	2.63558e+06	5.90019e+06	3.50698e+06	6.26358e+06	8.22348e+06	2.64062e+06	4.32895e+06	2.82959e+06	1.44077e+06	4.99532e+06	3.69413e+06	8.92941e+06
High	Q86SJ6	1	DSG4	Desmoglein-4 OS=Homo sapiens OX=9606 GN=DSG4 PE=1 SV=1	0.01	0.01	0.01	0.01	0.01	0.048	0.01	0.01	0.01	1e-17	1e-17	1e-17	1e-17	1e-17	1e-17	1e-17	1e-17	1e-17	2.20748e-16	3.44853e-16	2.45e-16	3.05844e-16	2.14091e-16	2.22642e-16	2.38081e-16	2.73023e-16	2.86341e-16		2.61099e+06																75780.3
High	P15924	41	DSP	Desmoplakin OS=Homo sapiens OX=9606 GN=DSP PE=1 SV=3	1.513	0.835	1.407	0.971	0.879	1.465	1.451	1.113	1.144	4.87873e-06	0.179344	0.00282902	0.605639	0.482648	0.000155526	0.00238055	0.258251	0.112157	7.24752e-05	0.654664	0.0272699	0.922375	0.881473	0.0017232	0.0219178	0.772451	0.52285	3.31993e+06	1.66067e+07	2.67839e+07	1.01956e+07	6.52127e+06	4.75766e+06	5.37435e+06	6.39497e+06	5.90408e+06	1.03167e+07	2.60754e+07	5.75636e+06	6.15821e+06	4.4414e+06	3.16088e+06	1.27445e+07	9.60896e+06	2.12192e+07
High	P60981	13	DSTN	Destrin OS=Homo sapiens OX=9606 GN=DSTN PE=1 SV=3	0.834	0.949	0.904	0.826	0.705	0.789	0.644	0.932	0.809	0.416302	0.756979	0.440028	0.53743	0.617237	0.712232	0.367198	0.754047	0.979633	0.84921	0.96038	0.856323	0.910168	0.921374	0.991534	0.871346	0.975477	0.999814	5.5158e+07	5.34048e+07	4.4649e+07	5.0915e+07	4.05427e+07	4.82136e+07	5.61126e+07	4.68762e+07	5.15045e+07	4.29494e+07	4.79284e+07	4.51011e+07	3.80246e+07	4.59011e+07	3.3186e+07	3.75826e+07	4.04796e+07	3.85705e+07
High	Q8TEA8	4	DTD1	D-aminoacyl-tRNA deacylase 1 OS=Homo sapiens OX=9606 GN=DTD1 PE=1 SV=2	0.856	1.003	0.976	0.911	0.842	0.737	0.918	0.802	0.748	0.617377	0.70267	0.948961	0.810599	0.402553	0.995933	0.41244	0.703889	0.692787	0.930238	0.943513	0.985827	0.973382	0.847316	0.998472	0.910282	0.973517	0.973455	1.52017e+06	1.49552e+06	1.18099e+06	1.35926e+06	1.28775e+06	1.37164e+06	1.57737e+06	1.50997e+06	1.52263e+06	1.34292e+06	1.54273e+06	1.48365e+06	1.177e+06	1.35295e+06	1.18684e+06	1.28826e+06	1.15699e+06	1.03647e+06
High	P23919	3	DTYMK	Thymidylate kinase OS=Homo sapiens OX=9606 GN=DTYMK PE=1 SV=4	0.969	0.829	0.871	0.671	0.637	0.718	0.462	0.705	0.69	0.525767	0.318455	0.3453	0.069866	0.364924	0.880634	0.0121621	0.327683	0.440269	0.906804	0.793972	0.772002	0.376815	0.819252	0.994908	0.0921738	0.839039	0.924564	1.13686e+06	1.3596e+06	1.04826e+06	1.37067e+06	1.00156e+06	823094	1.0717e+06	833650	979829	764710	1.40028e+06	968285	620677	917272	746012	633734	745909	707397
High	O95147	1	DUSP14	Dual specificity protein phosphatase 14 OS=Homo sapiens OX=9606 GN=DUSP14 PE=1 SV=1	0.01	0.01	0.01	0.01	0.01	0.01	0.01	0.01	0.01	1e-17	1e-17	1e-17	1e-17	1e-17	1e-17	1e-17	1e-17	1e-17	2.20748e-16	3.44853e-16	2.45e-16	3.05844e-16	2.14091e-16	2.22642e-16	2.38081e-16	2.73023e-16	2.86341e-16		1.04132e+06
High	P51452	2	DUSP3	Dual specificity protein phosphatase 3 OS=Homo sapiens OX=9606 GN=DUSP3 PE=1 SV=1	0.624	0.732	0.662	0.604	0.488	0.549	0.47	0.697	0.625	0.0389763	0.148417	0.020834	0.0514963	0.0689733	0.10379	0.0149838	0.303031	0.218637	0.213601	0.598003	0.154093	0.326883	0.324523	0.440549	0.108667	0.825907	0.712998	291269	309808	187383	258096	176279	186203	252925	219781	198760	155877	276813	184210	120153	189835	144683	166196	139449	143205
High	P33316	5	DUT	Deoxyuridine 5'-triphosphate nucleotidohydrolase, mitochondrial OS=Homo sapiens OX=9606 GN=DUT PE=1 SV=4	0.691	0.964	0.837	0.763	0.76	0.767	0.688	0.805	1.048	0.0113594	0.853249	0.153774	0.238376	0.928455	0.829286	0.560046	0.716994	0.23884	0.0862731	0.983846	0.550498	0.693913	0.999837	0.994908	0.963138	0.975477	0.730045	6.88335e+06	4.92174e+06	3.79638e+06	4.49194e+06	4.07801e+06	7.50913e+06	5.64019e+06	4.32868e+06	5.78342e+06	4.03763e+06	4.57309e+06	5.53095e+06	3.71128e+06	4.33567e+06	3.51833e+06	4.51955e+06	4.73887e+06	4.1077e+06
High	Q14204	35	DYNC1H1	Cytoplasmic dynein 1 heavy chain 1 OS=Homo sapiens OX=9606 GN=DYNC1H1 PE=1 SV=5	1.041	0.901	1.08	0.843	0.684	0.678	0.672	0.788	0.765	0.235196	0.469906	0.461034	0.631443	0.503359	0.639701	0.486344	0.644366	0.774896	0.663326	0.886508	0.862835	0.922375	0.890617	0.984319	0.950289	0.973412	0.982507	1.06926e+07	8.34367e+06	1.01882e+07	1.22132e+07	8.03992e+06	9.28529e+06	9.28454e+06	7.37113e+06	1.10804e+07	8.38249e+06	1.1999e+07	9.08351e+06	6.92796e+06	8.70913e+06	5.27078e+06	6.0056e+06	7.25683e+06	5.82891e+06
High	Q13409	6	DYNC1I2	Cytoplasmic dynein 1 intermediate chain 2 OS=Homo sapiens OX=9606 GN=DYNC1I2 PE=1 SV=3	0.936	0.873	1.017	0.81	0.729	0.713	0.786	1.132	0.904	0.753528	0.521219	0.803622	0.569531	0.93794	0.848784	0.94835	0.225665	0.623224	0.973143	0.913669	0.95439	0.918969	0.999837	0.994908	0.99922	0.724389	0.953783	3.09644e+06	1.77328e+06	1.90372e+06	2.56527e+06	2.23171e+06	2.56915e+06	2.01412e+06	1.55688e+06	2.1652e+06	1.77263e+06	2.57217e+06	1.74754e+06	1.20189e+06	1.84111e+06	1.04655e+06	1.96541e+06	1.29436e+06	1.09522e+06
High	Q9Y6G9	3	DYNC1LI1	Cytoplasmic dynein 1 light intermediate chain 1 OS=Homo sapiens OX=9606 GN=DYNC1LI1 PE=1 SV=3	0.942	0.864	1.026	0.949	0.723	0.722	0.77	1.131	0.814	0.72802	0.67456	0.64107	0.638595	0.94328	0.905144	0.971445	0.227957	0.998011	0.9692	0.933826	0.9147	0.922632	0.999837	0.994908	0.99922	0.724389	0.999814	321760	279490	267696	378280	363661	257655	323528	227959	515382	276920	322581	334543	224405	279776	207595	190675	342949	380127
High	O43237	4	DYNC1LI2	Cytoplasmic dynein 1 light intermediate chain 2 OS=Homo sapiens OX=9606 GN=DYNC1LI2 PE=1 SV=1	1.001	0.934	0.975	0.881	0.789	0.834	0.711	0.91	0.769	0.365724	0.87151	0.930561	0.955535	0.643581	0.499809	0.673616	0.839503	0.793816	0.799113	0.983846	0.985178	0.997788	0.933362	0.934389	0.974057	0.98417	0.982507	1.71932e+06	1.86265e+06	2.05617e+06	1.82551e+06	1.83528e+06	1.67624e+06	1.8563e+06	1.45728e+06	2.05581e+06	1.61078e+06	1.81469e+06	2.2688e+06	2.2027e+06	2.4256e+06	2.077e+06	1.39174e+06	1.72523e+06	1.65833e+06
High	P63167	2	DYNLL1	Dynein light chain 1, cytoplasmic OS=Homo sapiens OX=9606 GN=DYNLL1 PE=1 SV=1	0.738	1.024	1.095	0.79	0.662	0.672	0.811	0.743	0.688	0.0687131	0.625815	0.379374	0.466948	0.484336	0.610332	0.828511	0.461499	0.432784	0.323307	0.922514	0.806771	0.876923	0.881473	0.973232	0.99922	0.908867	0.916301	1.95334e+06	2.14645e+06	1.58567e+06	1.69508e+06	1.40164e+06	2.01331e+06	2.16319e+06	2.02137e+06	2.43561e+06	1.80342e+06	2.54283e+06	1.89502e+06	1.44783e+06	1.68665e+06	1.3368e+06	1.35303e+06	1.54478e+06	1.03868e+06
High	Q9NP97	4	DYNLRB1	Dynein light chain roadblock-type 1 OS=Homo sapiens OX=9606 GN=DYNLRB1 PE=1 SV=3	0.643	0.741	0.549	0.75	0.577	0.599	0.49	0.557	0.648	0.000579118	0.0378486	5.56609e-07	0.184929	0.0946986	0.24994	0.0262086	0.0384484	0.28663	0.00605255	0.303955	9.76974e-06	0.611668	0.400386	0.72984	0.167863	0.264706	0.796351	4.36654e+06	3.59474e+06	2.23787e+06	2.73466e+06	3.00386e+06	3.08261e+06	2.9699e+06	2.69155e+06	2.72918e+06	1.62806e+06	2.42098e+06	3.1168e+06	2.57132e+06	2.96659e+06	2.40383e+06	2.16482e+06	2.27535e+06	2.56192e+06
Medium	Q5JPH6	1	EARS2	Probable glutamate--tRNA ligase, mitochondrial OS=Homo sapiens OX=9606 GN=EARS2 PE=1 SV=2
High	Q9NTX5	1	ECHDC1	Ethylmalonyl-CoA decarboxylase OS=Homo sapiens OX=9606 GN=ECHDC1 PE=1 SV=2	100	100	100	100	100	100	100		100	1e-17	1e-17	1e-17	1e-17	1e-17	1e-17	1e-17		1e-17	2.20748e-16	3.44853e-16	2.45e-16	3.05844e-16	2.14091e-16	2.22642e-16	2.38081e-16		2.86341e-16			124477	148090	173231		127636	132615	134407	122181	145404	129330			78249.2			84536.6
High	P30084	1	ECHS1	Enoyl-CoA hydratase, mitochondrial OS=Homo sapiens OX=9606 GN=ECHS1 PE=1 SV=4	0.455	0.6	0.51	0.452	0.411	0.357	0.472	0.973	0.669	0.0018968	0.0445437	0.000710188	0.00363318	0.0296384	6.49052e-05	0.016161	0.610269	0.360751	0.0181387	0.333722	0.00806938	0.0488922	0.17897	0.000747201	0.11578	0.971727	0.856465	83508	141805		43033.8	56872.3		51032	83542	34809.9	75007.1	69610.8		46282.3	52326.6		44709.5
High	P42126	2	ECI1	Enoyl-CoA delta isomerase 1, mitochondrial OS=Homo sapiens OX=9606 GN=ECI1 PE=1 SV=1	0.918	0.971	0.807	0.999	0.748	0.739	0.712	0.861	0.784	0.833962	0.811959	0.203016	0.434972	0.950649	0.993191	0.681145	0.958642	0.860594	0.987998	0.97844	0.611792	0.857922	0.999837	0.998167	0.978084	0.998679	0.989276	458005	596465	425697	498848	548645	454702	617766	542045	447434	501901	442473	497676	663458	502954	410224	380713	422065	389371
High	Q16610	24	ECM1	Extracellular matrix protein 1 OS=Homo sapiens OX=9606 GN=ECM1 PE=1 SV=2	0.906	0.914	0.806	1.077	0.962	0.905	0.904	0.892	0.867	0.943476	0.539482	0.0797225	0.214192	0.232866	0.260596	0.456139	0.912911	0.76918	0.998963	0.914072	0.381889	0.660238	0.689809	0.741607	0.932554	0.994225	0.982507	8.71347e+07	8.32828e+07	7.10784e+07	7.17314e+07	9.54197e+07	7.08968e+07	7.41907e+07	8.48238e+07	7.1777e+07	6.95076e+07	5.41262e+07	8.72205e+07	9.68774e+07	8.52528e+07	9.29097e+07	7.57518e+07	6.81164e+07	7.72392e+07
Medium	Q6P2E9	1	EDC4	Enhancer of mRNA-decapping protein 4 OS=Homo sapiens OX=9606 GN=EDC4 PE=1 SV=1	100	100					100			1e-17	1e-17					1e-17			2.20748e-16	3.44853e-16					2.38081e-16						122180	103079	76555.7	93276.4	76336.4
High	O60869	6	EDF1	Endothelial differentiation-related factor 1 OS=Homo sapiens OX=9606 GN=EDF1 PE=1 SV=1	0.716	0.805	0.815	0.712	0.741	0.603	0.561	0.659	0.8	0.0270902	0.163894	0.0972977	0.0924836	0.994211	0.265562	0.115871	0.197038	0.934696	0.166077	0.627992	0.426948	0.433037	0.999837	0.74648	0.48944	0.685402	0.999814	3.79762e+06	3.00789e+06	1.97329e+06	2.60976e+06	2.24212e+06	2.73332e+06	2.6671e+06	2.31995e+06	3.14671e+06	2.35137e+06	2.61707e+06	2.41216e+06	1.93419e+06	2.39967e+06	2.24302e+06	2.48357e+06	2.25745e+06	1.92437e+06
High	O43854	17	EDIL3	EGF-like repeat and discoidin I-like domain-containing protein 3 OS=Homo sapiens OX=9606 GN=EDIL3 PE=1 SV=1	1.11	1.17	1.059	1.365	1.01	0.907	0.871	0.734	0.882	0.0768316	0.168974	0.564352	0.00365853	0.144235	0.255201	0.57262	0.429249	0.706817	0.345669	0.633991	0.893606	0.0489536	0.521771	0.737915	0.963138	0.89989	0.973998	1.94694e+07	2.21062e+07	1.98896e+07	2.19128e+07	2.85373e+07	2.22911e+07	2.51574e+07	2.57459e+07	2.07575e+07	2.61474e+07	1.91052e+07	2.14615e+07	3.26131e+07	3.10292e+07	1.98567e+07	2.13958e+07	2.04858e+07	1.69518e+07
High	Q15075	16	EEA1	Early endosome antigen 1 OS=Homo sapiens OX=9606 GN=EEA1 PE=1 SV=2	0.793	0.851	0.783	0.785	0.685	0.65	0.749	0.92	0.773	0.20413	0.234958	0.0463762	0.329663	0.511646	0.484116	0.865104	0.80145	0.808915	0.616882	0.728556	0.261504	0.78593	0.89347	0.926613	0.99922	0.983693	0.982507	9.89888e+06	9.34615e+06	7.27103e+06	8.38535e+06	7.50794e+06	8.67061e+06	8.14e+06	7.57617e+06	8.48312e+06	7.76895e+06	7.56915e+06	7.71753e+06	6.54707e+06	7.69818e+06	6.99995e+06	7.47622e+06	6.9402e+06	6.04686e+06
High	P68104	14	EEF1A1	Elongation factor 1-alpha 1 OS=Homo sapiens OX=9606 GN=EEF1A1 PE=1 SV=1	1.017	0.924	1.017	0.785	0.702	0.873	0.874	1.082	0.854	0.329123	0.599354	0.820488	0.329782	0.602108	0.351815	0.560825	0.317129	0.823022	0.769365	0.920437	0.960032	0.78593	0.921374	0.844643	0.963138	0.831356	0.982507	2.50738e+08	2.38405e+08	2.30251e+08	2.9437e+08	2.15985e+08	2.3063e+08	2.46616e+08	2.01694e+08	2.38202e+08	2.00539e+08	2.78882e+08	2.05573e+08	1.55694e+08	2.0212e+08	1.49233e+08	1.6124e+08	1.97755e+08	1.643e+08
High	P24534	6	EEF1B2	Elongation factor 1-beta OS=Homo sapiens OX=9606 GN=EEF1B2 PE=1 SV=3	0.807	0.959	0.899	0.705	0.672	0.688	0.626	0.822	0.797	0.264591	0.819009	0.411624	0.0840259	0.446312	0.701947	0.298135	0.790038	0.921553	0.693093	0.978749	0.83967	0.411472	0.862705	0.988422	0.802526	0.982919	0.999814	1.23757e+07	9.45623e+06	9.4626e+06	9.77522e+06	7.58675e+06	1.26562e+07	1.035e+07	8.11235e+06	1.01638e+07	9.04237e+06	9.07456e+06	6.97975e+06	6.90526e+06	8.63657e+06	5.31629e+06	7.40529e+06	8.54633e+06	6.78892e+06
High	P29692	10	EEF1D	Elongation factor 1-delta OS=Homo sapiens OX=9606 GN=EEF1D PE=1 SV=5	0.922	1.012	0.954	0.692	0.731	0.662	0.634	0.745	0.702	0.926828	0.836473	0.750617	0.0625027	0.761339	0.550723	0.327002	0.470796	0.491272	0.99827	0.983846	0.939784	0.355812	0.962238	0.964173	0.831438	0.91207	0.940298	2.7312e+07	2.45224e+07	2.37996e+07	2.86783e+07	1.78637e+07	2.8104e+07	2.71679e+07	2.19526e+07	2.60855e+07	2.26804e+07	2.28871e+07	1.58366e+07	1.5323e+07	2.16332e+07	1.58811e+07	1.65376e+07	1.9823e+07	1.45833e+07
High	P26641	18	EEF1G	Elongation factor 1-gamma OS=Homo sapiens OX=9606 GN=EEF1G PE=1 SV=3	0.984	1.021	1.058	0.884	0.677	0.658	0.694	0.83	0.764	0.49731	0.777246	0.570952	0.883527	0.470929	0.528522	0.590827	0.82217	0.766219	0.902758	0.964695	0.895252	0.987907	0.88065	0.950737	0.963138	0.98417	0.982507	3.24987e+07	3.01258e+07	2.96559e+07	3.37802e+07	2.84326e+07	3.27381e+07	3.32705e+07	2.9259e+07	3.24714e+07	3.2141e+07	3.34286e+07	2.63528e+07	2.61784e+07	2.91371e+07	1.8609e+07	1.99412e+07	2.4249e+07	1.65103e+07
High	P13639	31	EEF2	Elongation factor 2 OS=Homo sapiens OX=9606 GN=EEF2 PE=1 SV=4	1.023	1.048	1.126	0.893	0.776	0.79	0.814	0.916	0.862	0.302997	0.625893	0.27291	0.939665	0.984418	0.705258	0.812279	0.816313	0.788642	0.744815	0.922514	0.702148	0.991898	0.999837	0.988953	0.99922	0.98417	0.982507	1.42563e+08	1.34423e+08	1.33752e+08	1.57214e+08	1.27006e+08	1.42357e+08	1.60659e+08	1.3042e+08	1.54798e+08	1.44201e+08	1.60558e+08	1.20027e+08	1.12546e+08	1.33955e+08	8.7755e+07	1.03108e+08	1.211e+08	9.23163e+07
High	Q12805	18	EFEMP1	EGF-containing fibulin-like extracellular matrix protein 1 OS=Homo sapiens OX=9606 GN=EFEMP1 PE=1 SV=2	1.036	1.157	1.094	1.279	1.308	1.201	1.273	0.972	1.24	0.251028	0.198086	0.395352	0.0143296	0.00410801	0.00725293	0.0162137	0.61399	0.0497578	0.678745	0.686755	0.82655	0.134447	0.0344284	0.0559376	0.115805	0.971727	0.319211	6.98651e+07	6.0827e+07	6.21388e+07	6.0854e+07	7.45119e+07	7.30382e+07	7.10365e+07	6.95917e+07	7.04456e+07	7.14885e+07	5.24382e+07	6.94969e+07	8.03304e+07	7.5349e+07	8.39984e+07	7.97136e+07	7.67905e+07	6.96798e+07
High	O95967	7	EFEMP2	EGF-containing fibulin-like extracellular matrix protein 2 OS=Homo sapiens OX=9606 GN=EFEMP2 PE=1 SV=3	1.032	1.099	1.002	1.007	0.983	0.876	0.921	0.938	0.941	0.207993	0.347985	0.920313	0.292691	0.0626601	0.344609	0.403765	0.731912	0.497881	0.624242	0.820211	0.985178	0.743568	0.304323	0.838248	0.904436	0.975477	0.942344	2.77797e+06	3.04698e+06	2.926e+06	3.01523e+06	3.50645e+06	3.27785e+06	3.25555e+06	3.57219e+06	3.18087e+06	3.34661e+06	2.43144e+06	2.38481e+06	3.6123e+06	3.35367e+06	3.65443e+06	2.88161e+06	2.81763e+06	2.56487e+06
High	Q9BUP0	1	EFHD1	EF-hand domain-containing protein D1 OS=Homo sapiens OX=9606 GN=EFHD1 PE=1 SV=1	0.76	0.76	0.779	0.692	0.677	0.721	0.793	0.793	0.808	0.511855	0.367544	0.286188	0.282174	0.78932	0.901891	0.913545	0.664009	0.974743	0.90373	0.835535	0.71914	0.741317	0.966012	0.994908	0.99922	0.973412	0.999814	139739	124671	78500.2	104340	108203	101722	98803.8	99054.9	94456.9	103275	111842	97405.8	95173	85531.3	101700	74191	89416	65123.6
High	Q96C19	5	EFHD2	EF-hand domain-containing protein D2 OS=Homo sapiens OX=9606 GN=EFHD2 PE=1 SV=1	0.803	0.812	0.822	0.855	0.669	0.674	0.745	0.859	0.718	0.235839	0.17214	0.113372	0.785598	0.486599	0.618018	0.847495	0.949297	0.56068	0.663326	0.639729	0.463739	0.972178	0.882463	0.977562	0.99922	0.998679	0.952955	3.69029e+06	3.44595e+06	2.51112e+06	3.32894e+06	2.76282e+06	2.68083e+06	2.96333e+06	2.79672e+06	3.10827e+06	2.65412e+06	2.94402e+06	3.2769e+06	2.48546e+06	3.04791e+06	2.40965e+06	2.36898e+06	2.44513e+06	2.31723e+06
High	Q15029	15	EFTUD2	116 kDa U5 small nuclear ribonucleoprotein component OS=Homo sapiens OX=9606 GN=EFTUD2 PE=1 SV=1	0.859	0.883	0.972	0.829	0.637	0.628	0.583	0.658	0.594	0.620584	0.433031	0.875526	0.55865	0.288527	0.37366	0.166047	0.195266	0.142187	0.931862	0.861691	0.968142	0.912359	0.761476	0.855522	0.607723	0.683284	0.590691	5.06485e+06	4.66148e+06	4.30837e+06	4.73975e+06	3.59321e+06	4.3249e+06	4.13843e+06	3.63938e+06	4.76025e+06	4.68073e+06	4.31201e+06	3.59405e+06	3.75915e+06	3.70482e+06	2.42605e+06	2.6716e+06	3.46279e+06	2.64544e+06
High	Q9H4M9	9	EHD1	EH domain-containing protein 1 OS=Homo sapiens OX=9606 GN=EHD1 PE=1 SV=2	0.988	0.953	1.03	0.87	0.746	0.71	0.769	0.981	0.825	0.397408	0.939957	0.738072	0.967536	0.939249	0.831832	0.96613	0.581784	0.950582	0.835865	0.987785	0.93749	0.997788	0.999837	0.994908	0.99922	0.965809	0.999814	3.01185e+06	2.64151e+06	2.87164e+06	3.0765e+06	2.52426e+06	2.83241e+06	2.90816e+06	2.04574e+06	2.94942e+06	2.35163e+06	2.96703e+06	2.01826e+06	1.99831e+06	3.05984e+06	1.84781e+06	1.72181e+06	2.20858e+06	1.4368e+06
High	Q9NZN4	1	EHD2	EH domain-containing protein 2 OS=Homo sapiens OX=9606 GN=EHD2 PE=1 SV=2	1.171	0.941	1.019	2.369	2.164	1.446	1.145	0.721	0.693	0.0226516	0.943077	0.748152	9.34808e-14	1.32783e-13	0.00020747	0.0586049	0.38122	0.454515	0.145389	0.988608	0.939784	2.68472e-12	2.74301e-12	0.00225635	0.295153	0.876061	0.929534	1.77614e+06	1.425e+06	2.11362e+06	1.64085e+06	1.97885e+06	1.56368e+06	1.78811e+06	1.13534e+06	1.73452e+06	1.3108e+06	1.89029e+06	4.19466e+06	3.72978e+06	3.38578e+06	4.70482e+06	2.36882e+06	3.44315e+06	3.04205e+06
High	Q9H223	1	EHD4	EH domain-containing protein 4 OS=Homo sapiens OX=9606 GN=EHD4 PE=1 SV=1	0.648	0.743	0.931	1.035	0.768	0.703	0.892	0.837	0.875	0.108348	0.265246	0.94583	0.378831	0.821455	0.788446	0.495725	0.854802	0.735822	0.429392	0.761866	0.985178	0.825744	0.968716	0.994908	0.954928	0.98417	0.978217	235980	115049	117186	97138.4	117214	151415	174950	85559.9	146389	125063	187991	150014	194274	149665	81006.6	107265	197522	105697
High	P41567	4	EIF1	Eukaryotic translation initiation factor 1 OS=Homo sapiens OX=9606 GN=EIF1 PE=1 SV=1	0.823	0.896	0.852	0.824	0.708	0.7	0.658	0.804	0.799	0.442394	0.643281	0.233412	0.679918	0.790195	0.775758	0.425522	0.708868	0.931107	0.867886	0.927733	0.650836	0.939124	0.966012	0.994908	0.918043	0.973592	0.999814	1.27617e+06	1.51628e+06	1.0735e+06	1.54203e+06	830130	1.61336e+06	1.55443e+06	1.09361e+06	1.4416e+06	829178	1.32874e+06	985392	939285	1.23106e+06	546693	771825	900787	671551
High	O14602	4	EIF1AY	Eukaryotic translation initiation factor 1A, Y-chromosomal OS=Homo sapiens OX=9606 GN=EIF1AY PE=1 SV=4	0.897	1.103	1.107	0.865	0.851	0.813	0.793	0.839	0.737	0.90316	0.367547	0.340976	0.767824	0.600076	0.592933	0.913825	0.862238	0.643921	0.99827	0.835535	0.766532	0.966965	0.921374	0.972292	0.99922	0.98417	0.967861	5.8502e+06	6.98333e+06	5.2612e+06	4.89671e+06	5.51114e+06	8.7086e+06	6.86994e+06	5.3163e+06	6.65647e+06	8.01951e+06	6.63287e+06	5.63805e+06	4.57079e+06	7.24787e+06	4.0856e+06	5.57284e+06	6.3439e+06	4.05003e+06
High	Q9BY44	4	EIF2A	Eukaryotic translation initiation factor 2A OS=Homo sapiens OX=9606 GN=EIF2A PE=1 SV=3	0.778	0.993	0.968	0.869	0.753	0.728	0.825	0.878	0.748	0.266555	0.738511	0.954167	0.963021	0.91652	0.940094	0.764277	0.97003	0.694022	0.69333	0.954807	0.987309	0.997788	0.998013	0.996052	0.99922	0.998679	0.973455	821285	860618	648559	795635	534420	912304	928828	717768	881232	824067	844079	803823	664384	738333	621029	608678	632970	494456
High	P49770	2	EIF2B2	Translation initiation factor eIF-2B subunit beta OS=Homo sapiens OX=9606 GN=EIF2B2 PE=1 SV=3	0.976	0.943	1.086	0.938	0.844	0.739	0.787	0.831	0.866	0.491659	0.941554	0.401948	0.681693	0.490477	0.991493	0.941889	0.826229	0.771833	0.902758	0.987785	0.831257	0.93922	0.883083	0.998167	0.99922	0.98417	0.982507	542087	455767	432494	534958	450998	475304	371100	423025	527927	497291	566672	512189	377080	493713	411974	401491	407002	277291
High	Q13144	1	EIF2B5	Translation initiation factor eIF-2B subunit epsilon OS=Homo sapiens OX=9606 GN=EIF2B5 PE=1 SV=3	0.885	0.741	0.732	0.724	0.544	0.746	0.614	0.656	0.523	0.998047	0.249645	0.11197	0.350402	0.226998	0.948417	0.258289	0.189654	0.039609	0.998963	0.748615	0.463146	0.807519	0.677541	0.996052	0.763497	0.673688	0.270354	233301	170439	169898	193032	161329	134483	165200	132270	145379	138771	153600	130494	135931	159818	122262	106793	96225.7	130211
High	P05198	8	EIF2S1	Eukaryotic translation initiation factor 2 subunit 1 OS=Homo sapiens OX=9606 GN=EIF2S1 PE=1 SV=3	0.958	1.082	1.033	0.829	0.743	0.715	0.707	0.799	0.702	0.566621	0.414201	0.719138	0.588869	0.955234	0.861809	0.655997	0.69114	0.491152	0.912927	0.848166	0.93169	0.920504	0.999837	0.994908	0.968194	0.973517	0.940298	4.29742e+06	3.3943e+06	3.57579e+06	4.16675e+06	4.0756e+06	4.88924e+06	4.24071e+06	4.39007e+06	4.2685e+06	4.35671e+06	4.52718e+06	2.87049e+06	3.17825e+06	3.75565e+06	3.26242e+06	2.9496e+06	3.65227e+06	2.81079e+06
High	P20042	6	EIF2S2	Eukaryotic translation initiation factor 2 subunit 2 OS=Homo sapiens OX=9606 GN=EIF2S2 PE=1 SV=2	0.929	0.968	1.055	0.722	0.842	0.64	0.831	0.761	0.804	0.805176	0.924482	0.575006	0.16715	0.344414	0.436129	0.734722	0.532195	0.952984	0.980573	0.98532	0.897422	0.578419	0.805855	0.901283	0.993539	0.943234	0.999814	2.23051e+06	2.1935e+06	2.08729e+06	2.15101e+06	1.8105e+06	2.59818e+06	1.79777e+06	2.08254e+06	2.51428e+06	2.15902e+06	2.29585e+06	1.60548e+06	1.05249e+06	1.75078e+06	1.68779e+06	1.74609e+06	2.18537e+06	1.19387e+06
High	P41091	5	EIF2S3	Eukaryotic translation initiation factor 2 subunit 3 OS=Homo sapiens OX=9606 GN=EIF2S3 PE=1 SV=3	0.959	1.108	1.075	0.839	0.7	0.741	0.775	0.83	0.823	0.569028	0.316357	0.483255	0.69817	0.714035	0.978618	0.9986	0.824165	0.958237	0.912927	0.793972	0.867232	0.945058	0.948746	0.998049	0.999298	0.98417	0.999814	2.75785e+06	2.92934e+06	2.57812e+06	3.29469e+06	3.01101e+06	3.14195e+06	3.83812e+06	2.75126e+06	3.08371e+06	2.73974e+06	3.00208e+06	2.3925e+06	2.24717e+06	2.62937e+06	1.90549e+06	2.01897e+06	2.09875e+06	1.92221e+06
High	Q14152	23	EIF3A	Eukaryotic translation initiation factor 3 subunit A OS=Homo sapiens OX=9606 GN=EIF3A PE=1 SV=1	0.981	1.06	1.115	0.889	0.781	0.768	0.757	0.799	0.84	0.517498	0.561388	0.310918	0.913894	0.953252	0.825146	0.905448	0.690933	0.883774	0.905492	0.9182	0.746204	0.990552	0.999837	0.994908	0.99922	0.973517	0.994299	1.45262e+07	1.32782e+07	1.22628e+07	1.26792e+07	1.09451e+07	1.283e+07	1.35477e+07	1.21317e+07	1.32625e+07	1.27531e+07	1.34211e+07	1.23291e+07	1.13481e+07	1.29584e+07	9.27897e+06	9.35979e+06	9.57196e+06	9.28163e+06
High	P55884	13	EIF3B	Eukaryotic translation initiation factor 3 subunit B OS=Homo sapiens OX=9606 GN=EIF3B PE=1 SV=3	1.017	1.042	1.098	0.848	0.723	0.695	0.717	0.69	0.69	0.327004	0.66046	0.380019	0.664738	0.714236	0.74152	0.702419	0.282679	0.441413	0.769365	0.929516	0.807411	0.934328	0.948746	0.994908	0.985053	0.80477	0.924564	1.09879e+07	9.81378e+06	1.04492e+07	1.1154e+07	9.37809e+06	1.0998e+07	1.10987e+07	9.52862e+06	1.17129e+07	1.00716e+07	1.07535e+07	8.3548e+06	8.42073e+06	9.45751e+06	7.39006e+06	7.15687e+06	8.52859e+06	6.75161e+06
High	Q99613	11	EIF3C	Eukaryotic translation initiation factor 3 subunit C OS=Homo sapiens OX=9606 GN=EIF3C PE=1 SV=1	0.864	0.97	0.997	0.714	0.672	0.675	0.7	0.647	0.715	0.617805	0.893126	0.949702	0.0997386	0.447212	0.626272	0.620303	0.169439	0.544812	0.930238	0.983846	0.985827	0.44997	0.862705	0.98206	0.966407	0.630389	0.952955	7.92006e+06	6.74411e+06	6.63947e+06	6.85066e+06	5.81226e+06	6.96307e+06	7.02263e+06	6.54582e+06	7.62218e+06	6.26408e+06	6.58798e+06	4.3707e+06	5.57798e+06	6.01146e+06	4.54248e+06	4.64439e+06	5.21931e+06	4.73482e+06
High	O15371	4	EIF3D	Eukaryotic translation initiation factor 3 subunit D OS=Homo sapiens OX=9606 GN=EIF3D PE=1 SV=1	0.863	0.958	1.059	0.773	0.672	0.626	0.63	0.571	0.618	0.685229	0.977574	0.546502	0.380789	0.555482	0.367319	0.313586	0.0505963	0.200281	0.961586	0.994428	0.883169	0.825744	0.916416	0.852545	0.817022	0.316815	0.691155	1.99294e+06	1.79251e+06	1.65086e+06	1.64723e+06	1.43286e+06	1.58855e+06	1.88048e+06	1.58201e+06	1.99763e+06	1.70132e+06	1.87455e+06	1.17635e+06	1.43487e+06	1.56758e+06	1.23198e+06	1.08043e+06	1.3817e+06	1.22775e+06
High	P60228	8	EIF3E	Eukaryotic translation initiation factor 3 subunit E OS=Homo sapiens OX=9606 GN=EIF3E PE=1 SV=1	1.005	1.067	1.119	0.892	0.738	0.758	0.719	0.744	0.789	0.340616	0.42977	0.290437	0.877632	0.978818	0.881257	0.712043	0.465746	0.887037	0.775727	0.860376	0.72618	0.987907	0.999837	0.994908	0.985487	0.908867	0.99485	2.41254e+06	2.43625e+06	2.52639e+06	2.5869e+06	2.16737e+06	2.66633e+06	3.01248e+06	2.5384e+06	2.8479e+06	2.70611e+06	2.98726e+06	2.04731e+06	2.1921e+06	2.52486e+06	1.62346e+06	1.83512e+06	2.00458e+06	1.6792e+06
High	O00303	7	EIF3F	Eukaryotic translation initiation factor 3 subunit F OS=Homo sapiens OX=9606 GN=EIF3F PE=1 SV=1	0.962	0.925	0.989	0.885	0.702	0.823	0.791	0.951	0.858	0.556554	0.66528	0.992794	0.893685	0.62262	0.545917	0.925222	0.685529	0.807501	0.912927	0.930836	0.998158	0.987907	0.921374	0.961554	0.99922	0.973517	0.982507	4.94649e+06	4.77918e+06	4.58377e+06	4.96379e+06	4.29782e+06	4.40727e+06	4.81851e+06	4.42698e+06	5.0863e+06	4.30607e+06	4.58852e+06	4.85988e+06	3.84984e+06	4.71729e+06	3.38292e+06	3.62872e+06	3.21065e+06	3.56629e+06
High	O75821	5	EIF3G	Eukaryotic translation initiation factor 3 subunit G OS=Homo sapiens OX=9606 GN=EIF3G PE=1 SV=2	0.812	0.849	0.913	0.799	0.704	0.753	0.732	0.902	0.817	0.28972	0.227086	0.48989	0.393669	0.61111	0.907309	0.779352	0.873119	0.984997	0.728632	0.721801	0.867479	0.830727	0.921374	0.994908	0.99922	0.98417	0.999814	1.49973e+07	1.43978e+07	1.10943e+07	1.31533e+07	1.18727e+07	1.23565e+07	1.41996e+07	1.21884e+07	1.37532e+07	1.26011e+07	1.28349e+07	1.37532e+07	1.15309e+07	1.35371e+07	9.28497e+06	8.24098e+06	9.57741e+06	1.05208e+07
High	O15372	5	EIF3H	Eukaryotic translation initiation factor 3 subunit H OS=Homo sapiens OX=9606 GN=EIF3H PE=1 SV=1	0.855	0.938	0.976	0.828	0.617	0.751	0.752	0.974	0.874	0.627269	0.87559	0.92869	0.683665	0.221171	0.919594	0.879662	0.605425	0.741307	0.933592	0.983846	0.985178	0.939828	0.669483	0.994908	0.99922	0.970138	0.978217	2.66198e+06	2.31248e+06	2.05098e+06	2.32188e+06	1.9237e+06	2.36989e+06	2.40658e+06	2.13083e+06	2.61006e+06	2.09523e+06	2.34967e+06	2.22752e+06	1.79869e+06	2.11713e+06	1.34164e+06	1.56525e+06	1.53953e+06	1.58453e+06
High	Q13347	11	EIF3I	Eukaryotic translation initiation factor 3 subunit I OS=Homo sapiens OX=9606 GN=EIF3I PE=1 SV=1	0.838	0.957	0.982	0.785	0.795	0.775	0.783	0.935	0.827	0.448253	0.806518	0.944851	0.328548	0.875659	0.786539	0.960421	0.742476	0.942435	0.869598	0.974452	0.985178	0.78593	0.983847	0.994908	0.99922	0.975477	0.999814	6.63432e+06	6.53233e+06	5.3946e+06	6.42049e+06	4.75074e+06	6.19497e+06	7.25732e+06	5.90257e+06	7.06532e+06	5.95256e+06	6.94022e+06	6.08963e+06	4.0817e+06	5.63367e+06	4.57108e+06	4.90163e+06	5.65571e+06	4.82868e+06
High	O75822	8	EIF3J	Eukaryotic translation initiation factor 3 subunit J OS=Homo sapiens OX=9606 GN=EIF3J PE=1 SV=2	0.854	1.193	1.143	0.859	0.822	0.685	0.756	0.823	0.808	0.57219	0.113688	0.221696	0.797515	0.555687	0.682674	0.902068	0.791844	0.973551	0.912927	0.560197	0.632857	0.972178	0.916416	0.987236	0.99922	0.982919	0.999814	4.18374e+06	3.60122e+06	3.40982e+06	3.75418e+06	2.7196e+06	4.77438e+06	4.35662e+06	4.09935e+06	5.01269e+06	4.29706e+06	3.8553e+06	3.2188e+06	3.18849e+06	3.57112e+06	3.18385e+06	2.73984e+06	3.27124e+06	2.27849e+06
High	Q9UBQ5	2	EIF3K	Eukaryotic translation initiation factor 3 subunit K OS=Homo sapiens OX=9606 GN=EIF3K PE=1 SV=1	0.968	0.95	1.037	0.881	0.633	0.646	0.634	0.798	0.633	0.532454	0.970586	0.649833	0.962422	0.327109	0.465019	0.330673	0.685202	0.240787	0.909108	0.993756	0.91565	0.997788	0.795808	0.915256	0.835366	0.973517	0.73234	1.40054e+06	1.48001e+06	1.36968e+06	1.55204e+06	1.34373e+06	1.31781e+06	1.42836e+06	1.28938e+06	1.51143e+06	1.30324e+06	1.53101e+06	1.29074e+06	1.03236e+06	1.28243e+06	916290	876213	1.04759e+06	917775
High	Q9Y262	11	EIF3L	Eukaryotic translation initiation factor 3 subunit L OS=Homo sapiens OX=9606 GN=EIF3L PE=1 SV=1	0.893	0.991	0.995	0.832	0.646	0.701	0.722	0.748	0.693	0.881053	0.958149	0.96873	0.571469	0.327708	0.77804	0.726956	0.482565	0.453587	0.995036	0.990705	0.992357	0.919069	0.796442	0.994908	0.987945	0.920193	0.929534	5.72197e+06	5.0447e+06	5.04534e+06	5.38828e+06	4.37235e+06	5.47555e+06	6.29793e+06	5.21318e+06	5.78094e+06	5.55157e+06	6.29812e+06	4.62038e+06	4.28815e+06	4.87677e+06	3.50427e+06	3.68317e+06	4.04825e+06	3.40795e+06
High	Q7L2H7	8	EIF3M	Eukaryotic translation initiation factor 3 subunit M OS=Homo sapiens OX=9606 GN=EIF3M PE=1 SV=1	1.006	1.009	1.099	0.928	0.745	0.753	0.784	1.201	0.86	0.317651	0.707152	0.375551	0.660664	0.949325	0.911503	0.956923	0.138141	0.795433	0.762462	0.946081	0.801538	0.934328	0.999837	0.994908	0.99922	0.579205	0.982507	2.67354e+06	2.91341e+06	2.18229e+06	3.0686e+06	2.74357e+06	2.5798e+06	2.36926e+06	2.17533e+06	3.01421e+06	2.85333e+06	2.74866e+06	2.26104e+06	2.27764e+06	2.33406e+06	1.6267e+06	2.06245e+06	1.96454e+06	1.54523e+06
High	P60842	9	EIF4A1	Eukaryotic initiation factor 4A-I OS=Homo sapiens OX=9606 GN=EIF4A1 PE=1 SV=1	1.053	1.1	1.238	0.931	0.78	0.816	0.806	1.062	0.938	0.196407	0.380275	0.0575381	0.828959	0.961316	0.577184	0.850241	0.359538	0.509365	0.602486	0.84084	0.310389	0.973826	0.999837	0.966666	0.99922	0.866085	0.943585	1.23366e+07	1.39089e+07	1.46239e+07	1.66861e+07	1.3416e+07	1.44309e+07	1.72245e+07	1.27612e+07	1.61536e+07	1.38474e+07	1.95882e+07	1.26692e+07	1.02461e+07	1.3025e+07	8.71092e+06	1.0477e+07	1.34956e+07	9.12917e+06
High	Q14240	7	EIF4A2	Eukaryotic initiation factor 4A-II OS=Homo sapiens OX=9606 GN=EIF4A2 PE=1 SV=2	1.032	1.132	1.225	1.012	0.864	0.744	0.901	0.882	0.835	0.222231	0.267282	0.0700236	0.418967	0.544302	0.963022	0.467494	0.956026	0.906936	0.64964	0.761866	0.354947	0.844749	0.911686	0.996052	0.946304	0.998679	0.999814	5.45265e+06	5.8125e+06	5.88127e+06	5.66071e+06	5.43742e+06	6.50824e+06	7.09413e+06	6.1253e+06	7.08762e+06	6.51282e+06	6.2628e+06	5.44787e+06	5.32021e+06	5.74496e+06	4.17467e+06	4.846e+06	5.27919e+06	3.84829e+06
High	P38919	4	EIF4A3	Eukaryotic initiation factor 4A-III OS=Homo sapiens OX=9606 GN=EIF4A3 PE=1 SV=4	1.026	1.117	1.186	0.834	0.68	0.717	0.716	0.861	0.732	0.265375	0.251208	0.112242	0.763078	0.61148	0.876506	0.699278	0.957569	0.622254	0.693093	0.750644	0.463146	0.966612	0.921374	0.994908	0.985053	0.998679	0.953783	1.12557e+06	1.21394e+06	1.19871e+06	1.53602e+06	998589	1.32072e+06	1.57202e+06	1.10408e+06	1.49692e+06	1.31292e+06	1.49946e+06	1.02554e+06	913045	1.07737e+06	597967	805336	922919	438207
High	P23588	3	EIF4B	Eukaryotic translation initiation factor 4B OS=Homo sapiens OX=9606 GN=EIF4B PE=1 SV=2	0.814	1.031	1.04	0.79	0.855	0.808	0.944	0.957	0.894	0.347243	0.5895	0.656152	0.460476	0.299702	0.613291	0.33929	0.663079	0.663105	0.782958	0.920437	0.916535	0.874472	0.770216	0.975315	0.842378	0.973412	0.968328	2.33807e+06	1.96258e+06	1.65186e+06	1.95777e+06	1.61613e+06	2.59577e+06	2.36211e+06	2.03903e+06	2.4547e+06	2.09876e+06	2.1115e+06	1.74227e+06	1.49836e+06	2.01581e+06	1.7877e+06	1.75831e+06	1.91245e+06	1.68295e+06
High	P06730	1	EIF4E	Eukaryotic translation initiation factor 4E OS=Homo sapiens OX=9606 GN=EIF4E PE=1 SV=2	0.853	0.855	0.874	0.84	0.714	0.801	0.769	0.872	0.875	0.750311	0.561515	0.490999	0.794901	0.858239	0.651858	0.967215	0.997655	0.734667	0.973143	0.9182	0.867479	0.972178	0.97924	0.984319	0.99922	0.998679	0.978217	506222	425526	360326	435318	396495	348101	454001	380099	412740	391403	420163	376519	339116	452365	319723	335309	343490	355856
Medium	A6NMX2	1	EIF4E1B	Eukaryotic translation initiation factor 4E type 1B OS=Homo sapiens OX=9606 GN=EIF4E1B PE=1 SV=3	0.921	0.79	0.791	0.755	0.714	0.737	0.694	0.876	0.699	0.838959	0.185333	0.0950238	0.33456	0.843357	0.993938	0.590276	0.978026	0.47669	0.987998	0.664537	0.422488	0.790786	0.97464	0.998167	0.963138	0.998679	0.93741	1.10435e+06	948380	855662	1.05815e+06	892249	793498	824326	792536	801730	701303	965982	877365	539222	793084	760706	633171	817502	722681
High	Q04637	10	EIF4G1	Eukaryotic translation initiation factor 4 gamma 1 OS=Homo sapiens OX=9606 GN=EIF4G1 PE=1 SV=4	1.028	1.115	1.155	0.941	0.843	0.802	0.882	0.828	0.838	0.232171	0.321768	0.190701	0.766966	0.63623	0.644684	0.533138	0.812629	0.891455	0.663106	0.796056	0.600462	0.966965	0.933124	0.984319	0.963138	0.98417	0.995783	5.97596e+06	5.28618e+06	4.63473e+06	5.33703e+06	4.37618e+06	7.00606e+06	6.74108e+06	5.51019e+06	6.54275e+06	6.42093e+06	6.32907e+06	4.92944e+06	5.26182e+06	5.41823e+06	4.19831e+06	4.39237e+06	4.20657e+06	3.28133e+06
High	P78344	2	EIF4G2	Eukaryotic translation initiation factor 4 gamma 2 OS=Homo sapiens OX=9606 GN=EIF4G2 PE=1 SV=1	1.001	0.914	1.062	0.797	0.743	0.764	0.684	0.723	0.629	0.384746	0.896306	0.499597	0.577961	0.982966	0.848091	0.543475	0.387847	0.230383	0.822417	0.983846	0.868855	0.920504	0.999837	0.994908	0.963138	0.88414	0.718487	522550	468289	504731	555693	452467	490696	311620	259536	567244	436425	526242	264177	388010	283927	255197	234255	351699	310606
High	Q15056	6	EIF4H	Eukaryotic translation initiation factor 4H OS=Homo sapiens OX=9606 GN=EIF4H PE=1 SV=5	0.895	0.794	0.857	0.731	0.849	0.878	0.69	1.232	1.13	0.927141	0.112031	0.220693	0.13906	0.60782	0.337775	0.570799	0.109083	0.126132	0.99827	0.555418	0.632857	0.535341	0.921374	0.828387	0.963138	0.505182	0.555646	4.53119e+06	9.10129e+06	2.71252e+06	3.95724e+06	2.38917e+06	3.12711e+06	3.30194e+06	2.4233e+06	3.90267e+06	2.22298e+06	4.22761e+06	3.27513e+06	1.58527e+06	3.01509e+06	1.83571e+06	3.12083e+06	3.7945e+06	2.81724e+06
High	P55010	5	EIF5	Eukaryotic translation initiation factor 5 OS=Homo sapiens OX=9606 GN=EIF5 PE=1 SV=2	1.049	1.212	1.182	0.934	0.807	0.771	0.72	0.634	0.724	0.165097	0.0878636	0.132174	0.638538	0.539573	0.806258	0.719396	0.141336	0.586101	0.544637	0.497682	0.513838	0.922632	0.910239	0.994908	0.987945	0.585729	0.952955	2.82432e+06	2.59339e+06	2.66577e+06	3.01202e+06	2.43479e+06	3.02884e+06	3.15078e+06	2.45665e+06	2.90867e+06	2.81914e+06	2.84952e+06	2.01465e+06	2.45449e+06	2.77702e+06	1.98994e+06	1.84847e+06	2.50892e+06	1.85569e+06
High	P63241	9	EIF5A	Eukaryotic translation initiation factor 5A-1 OS=Homo sapiens OX=9606 GN=EIF5A PE=1 SV=2	0.798	1.144	0.966	0.841	0.907	0.928	0.819	0.955	1.235	0.224646	0.232809	0.835854	0.619722	0.381805	0.205002	0.791446	0.669721	0.0518595	0.655078	0.727917	0.961334	0.922375	0.836403	0.674737	0.99922	0.973412	0.327328	4.98352e+07	3.84384e+07	3.21478e+07	3.65567e+07	2.95199e+07	5.41882e+07	4.71187e+07	3.33165e+07	4.38381e+07	3.02603e+07	3.41318e+07	4.0362e+07	2.60871e+07	3.47658e+07	2.25791e+07	4.04492e+07	4.70777e+07	3.5545e+07
High	O60841	7	EIF5B	Eukaryotic translation initiation factor 5B OS=Homo sapiens OX=9606 GN=EIF5B PE=1 SV=4	0.832	1.002	0.98	0.773	0.722	0.773	0.771	0.698	0.798	0.424563	0.801486	0.934395	0.289132	0.859708	0.797305	0.978417	0.305352	0.925968	0.85711	0.974352	0.985178	0.741317	0.980442	0.994908	0.99922	0.825907	0.999814	3.75734e+06	3.17241e+06	2.50697e+06	2.45832e+06	2.43085e+06	3.99803e+06	3.14701e+06	2.73174e+06	3.24452e+06	2.46366e+06	2.79238e+06	2.66017e+06	2.43897e+06	2.87842e+06	2.37648e+06	2.23713e+06	2.0152e+06	2.25573e+06
High	P56537	5	EIF6	Eukaryotic translation initiation factor 6 OS=Homo sapiens OX=9606 GN=EIF6 PE=1 SV=1	0.791	0.884	0.799	0.712	0.707	0.665	0.708	0.807	0.815	0.190652	0.481586	0.0689218	0.0920394	0.74441	0.569861	0.658288	0.722529	0.993371	0.59409	0.89508	0.351636	0.43264	0.956905	0.966537	0.968194	0.975477	0.999814	3.97823e+06	3.03241e+06	2.73526e+06	2.96704e+06	2.25895e+06	3.39339e+06	2.84818e+06	2.46732e+06	3.17596e+06	2.30606e+06	2.67512e+06	3.16459e+06	2.00355e+06	2.58826e+06	1.92732e+06	2.60613e+06	2.49123e+06	2.36776e+06
High	Q15717	9	ELAVL1	ELAV-like protein 1 OS=Homo sapiens OX=9606 GN=ELAVL1 PE=1 SV=2	0.88	0.79	0.911	0.692	0.612	0.683	0.64	0.757	0.721	0.763833	0.0750662	0.478384	0.0625504	0.203725	0.671413	0.352871	0.517292	0.573518	0.973143	0.461271	0.866454	0.355812	0.641406	0.987236	0.849808	0.935537	0.952955	6.65232e+06	6.77923e+06	5.50549e+06	6.83917e+06	5.2344e+06	4.80475e+06	6.05609e+06	4.92868e+06	5.66556e+06	4.73118e+06	6.74791e+06	5.04124e+06	3.68912e+06	5.21355e+06	4.07437e+06	3.92526e+06	4.29154e+06	4.06308e+06
High	P15502	8	ELN	Elastin OS=Homo sapiens OX=9606 GN=ELN PE=1 SV=4	0.904	0.836	0.69	0.871	2.055	1.601	1.433	0.802	0.803	0.934316	0.183558	0.00218388	0.80375	9.42654e-08	1.95907e-05	0.00289337	0.703969	0.952168	0.99827	0.663447	0.0214723	0.972178	1.38747e-06	0.00023002	0.0257346	0.973517	0.999814	2.91372e+07	2.90732e+07	2.2348e+07	2.77535e+07	2.54485e+07	2.54124e+07	2.79469e+07	2.53133e+07	2.58013e+07	2.38806e+07	2.69825e+07	2.43663e+07	2.20305e+07	2.55801e+07	2.7545e+07	2.32557e+07	2.50715e+07	2.1389e+07
High	Q9Y6C2	1	EMILIN1	EMILIN-1 OS=Homo sapiens OX=9606 GN=EMILIN1 PE=1 SV=3	0.767	0.921	0.585	0.932	0.979	0.768	1.04	1.247	1.115	0.520166	0.944928	0.00646116	0.727753	0.211969	0.821445	0.154648	0.0972286	0.142449	0.905563	0.989429	0.0569163	0.955328	0.652532	0.994908	0.584143	0.466856	0.590691		149162	114359	107580	125424	145548	98685.2	137375			87257.3	138946	153102	127750		146094
High	Q8N8S7	4	ENAH	Protein enabled homolog OS=Homo sapiens OX=9606 GN=ENAH PE=1 SV=2	0.84	0.889	0.792	0.785	0.679	0.69	0.709	0.667	0.632	0.520153	0.611004	0.0655614	0.436561	0.603497	0.711213	0.663395	0.216087	0.237441	0.905563	0.920437	0.339903	0.858899	0.921374	0.991534	0.968454	0.706646	0.729728	1.97424e+06	1.79717e+06	862339	1.72447e+06	1.46479e+06	1.6801e+06	1.696e+06	1.68769e+06	1.64199e+06	1.33248e+06	1.53336e+06	1.99594e+06	1.24236e+06	2.00562e+06	1.30961e+06	1.21523e+06	1.31535e+06	1.22736e+06
High	P06733	22	ENO1	Alpha-enolase OS=Homo sapiens OX=9606 GN=ENO1 PE=1 SV=2	0.914	1.01	1.023	0.966	0.886	0.887	1.031	1.104	1.029	0.988302	0.849995	0.780157	0.630629	0.456	0.310913	0.166645	0.274648	0.274155	0.998963	0.983846	0.94903	0.922375	0.866032	0.806323	0.60828	0.794178	0.783109	5.76932e+08	5.9679e+08	4.7796e+08	5.74549e+08	5.04598e+08	5.11708e+08	6.24082e+08	5.40641e+08	5.42991e+08	5.64344e+08	5.74898e+08	5.67178e+08	4.75808e+08	5.43802e+08	4.34238e+08	4.25227e+08	4.56415e+08	3.92356e+08
High	P09104	8	ENO2	Gamma-enolase OS=Homo sapiens OX=9606 GN=ENO2 PE=1 SV=3	0.875	0.983	0.973	0.959	0.798	0.774	0.876	0.908	0.853	0.741718	0.936165	0.884911	0.554125	0.700311	0.791676	0.555475	0.848401	0.826027	0.973143	0.987785	0.971214	0.911842	0.947409	0.994908	0.963138	0.98417	0.982507	4.73365e+06	3.46109e+06	2.46499e+06	2.58857e+06	2.91755e+06	4.24558e+06	3.64409e+06	3.10248e+06	4.67359e+06	3.30514e+06	3.37781e+06	3.50066e+06	2.2204e+06	3.17596e+06	3.52544e+06	3.11645e+06	2.88039e+06	2.17124e+06
High	Q9UHY7	5	ENOPH1	Enolase-phosphatase E1 OS=Homo sapiens OX=9606 GN=ENOPH1 PE=1 SV=1	0.79	0.814	0.936	0.916	0.768	0.757	0.738	1.095	0.96	0.22001	0.216004	0.631723	0.778896	0.789722	0.885695	0.809438	0.289998	0.441366	0.647151	0.710421	0.91444	0.971005	0.966012	0.994908	0.99922	0.813162	0.924564	3.26214e+06	2.63831e+06	2.29548e+06	2.32105e+06	2.29843e+06	2.45938e+06	2.79198e+06	2.48864e+06	2.95092e+06	2.48758e+06	2587930	3.04945e+06	2.47956e+06	2.55004e+06	2.03167e+06	2.30051e+06	2.1777e+06	2.23339e+06
High	O43768	1	ENSA	Alpha-endosulfine OS=Homo sapiens OX=9606 GN=ENSA PE=1 SV=1	0.972	0.96	0.882	0.693	0.995	0.804	0.896	0.65	0.741	0.601362	0.822402	0.627217	0.221456	0.153458	0.636274	0.484667	0.176904	0.661351	0.921152	0.979387	0.913881	0.666493	0.54345	0.984262	0.950254	0.641004	0.968328	336532	226827	268598	532084	176835	434249	265292	164164	264417	224368	248471	197893	209286	175356		269198	280980	191845
High	Q9NPA8	1	ENY2	Transcription and mRNA export factor ENY2 OS=Homo sapiens OX=9606 GN=ENY2 PE=1 SV=1	0.807	0.712	0.682	0.84	0.571	0.637	0.508	0.813	0.596	0.507364	0.0721723	0.0255779	0.803269	0.202647	0.417138	0.0401415	0.749538	0.145413	0.90373	0.455214	0.17642	0.972178	0.640077	0.892516	0.228535	0.975477	0.593291	372924	460740	279396	389376	355262	330446	232277	326038	333592	234795	295742	394894	306861	339804	308892	208991	217069	427308
High	O43491	4	EPB41L2	Band 4.1-like protein 2 OS=Homo sapiens OX=9606 GN=EPB41L2 PE=1 SV=1	0.879	1.031	1.043	0.823	0.848	0.752	0.766	0.733	0.697	0.856192	0.522778	0.594594	0.699584	0.389362	0.917338	0.953578	0.426672	0.468504	0.990827	0.913669	0.904272	0.945092	0.836403	0.994908	0.99922	0.898499	0.932899	1.07722e+06	1.0239e+06	868664	1.07592e+06	809301	1.0865e+06	796530	1.01813e+06	1.15638e+06	1.1092e+06	975240	743042	800246	895824	850786	1.03365e+06	889033	602019
High	Q9UM22	2	EPDR1	Mammalian ependymin-related protein 1 OS=Homo sapiens OX=9606 GN=EPDR1 PE=1 SV=2	1.097	0.936	0.829	1.057	0.933	0.943	1.042	1.438	0.931	0.0995764	0.928357	0.19604	0.193102	0.146917	0.175149	0.152211	0.0206215	0.531383	0.408325	0.987748	0.605895	0.622952	0.528228	0.622517	0.576786	0.165254	0.949201	915907	1.15185e+06	913201	1.1213e+06	1.48862e+06	1.05514e+06	1.07995e+06	1.00797e+06	871965	918489	933737	1.09888e+06	1.31397e+06	1.09448e+06	965242	1.01795e+06	1.01748e+06	992846
High	P29317	3	EPHA2	Ephrin type-A receptor 2 OS=Homo sapiens OX=9606 GN=EPHA2 PE=1 SV=2	1.028	0.935	1.009	1.214	0.907	0.872	0.998	1.134	0.997	0.321367	0.993055	0.758198	0.0475121	0.274311	0.356917	0.220048	0.223976	0.343881	0.765191	0.997597	0.944295	0.309947	0.739847	0.847005	0.702638	0.724375	0.841952	683739	514903	573868	634297	585914	541288	513985	551651	681345	611307	463090	603430	738815	721216	388882	594418	549629	512692
High	P29323	3	EPHB2	Ephrin type-B receptor 2 OS=Homo sapiens OX=9606 GN=EPHB2 PE=1 SV=5	0.836	0.876	0.914	1.157	1.377	1.236	1.311	1.181	1.1	0.646453	0.681693	0.715073	0.0918382	0.00113383	0.00446061	0.0108933	0.16001	0.159943	0.943709	0.933826	0.93169	0.43264	0.0107236	0.0359285	0.0850179	0.607934	0.622797	501486	406199	322954	376323	421804	373425	417496	448112	512138	383909	345964	516039	502818	477732	721889	557959	576996	497957
High	Q9Y6I3	1	EPN1	Epsin-1 OS=Homo sapiens OX=9606 GN=EPN1 PE=1 SV=2	0.991	0.753	0.701	0.949	0.564	0.938	0.642	1.384	1.555	0.528486	0.367788	0.107176	0.695762	0.356519	0.186371	0.361028	0.0323809	0.00253712	0.907842	0.835535	0.453377	0.944391	0.8134	0.641159	0.8639	0.233939	0.0280998	87959.4	83280.4		84850.6		72430.1		57376.4	56661.4	59960.8	103407	81212.6				48300.8		80243.1
High	P58107	1	EPPK1	Epiplakin OS=Homo sapiens OX=9606 GN=EPPK1 PE=1 SV=3	0.78	0.983	1.012	0.875	0.744	0.763	0.794	0.968	0.766	0.245268	0.775893	0.777661	0.982068	0.958955	0.854095	0.906276	0.62646	0.777068	0.670204	0.964695	0.948141	0.997788	0.999837	0.994908	0.99922	0.97226	0.982507	1.14886e+06	1.0907e+06	854879	1.0765e+06	845686	1.14571e+06	1.11393e+06	1.05289e+06	1.14715e+06	1.05009e+06	1.17847e+06	1.0222e+06	889737	988150	874846	724421	835716	853711
High	P07814	18	EPRS	Bifunctional glutamate/proline--tRNA ligase OS=Homo sapiens OX=9606 GN=EPRS1 PE=1 SV=5	0.929	1.01	1.084	0.888	0.751	0.699	0.731	0.871	0.806	0.843477	0.8491	0.438486	0.908348	0.872989	0.76492	0.775651	0.998679	0.966016	0.987998	0.983846	0.855867	0.990552	0.983847	0.994908	0.99922	0.998679	0.999814	6.37367e+06	6.13928e+06	5.86413e+06	6.41936e+06	5.26274e+06	6.81635e+06	6.93386e+06	5.77215e+06	7.38264e+06	6.65036e+06	6.44481e+06	5.52491e+06	5.3374e+06	5.96316e+06	3.75641e+06	4.56001e+06	4.89156e+06	3.92214e+06
Medium	P42566	1	EPS15	Epidermal growth factor receptor substrate 15 OS=Homo sapiens OX=9606 GN=EPS15 PE=1 SV=2	1.231	0.794	0.01	0.938	0.01	0.01	0.01	1.223	1.226	0.0398267	0.348742	1e-17	0.685626	1e-17	1e-17	1e-17	0.116863	0.0562696	0.21703	0.820211	2.45e-16	0.93996	2.14091e-16	2.22642e-16	2.38081e-16	0.528698	0.342282	297568	269641	228142	367933	364459		224968					285449	247414
High	Q9UBC2	4	EPS15L1	Epidermal growth factor receptor substrate 15-like 1 OS=Homo sapiens OX=9606 GN=EPS15L1 PE=1 SV=1	0.85	0.874	0.919	0.831	0.741	0.725	0.878	1.092	0.931	0.699793	0.583516	0.664259	0.74788	0.988041	0.921571	0.545123	0.296908	0.532317	0.964921	0.919939	0.920631	0.963489	0.999837	0.994908	0.963138	0.822984	0.949201	743410	735750	652733	795657	588544	610156	659754	684953	710369	439744	664966	616697	594289	637218	559510	571246	505814	325986
High	P84090	3	ERH	Enhancer of rudimentary homolog OS=Homo sapiens OX=9606 GN=ERH PE=1 SV=1	0.997	1.145	1.152	1.252	0.934	0.931	0.933	1.086	1.085	0.422288	0.230035	0.198137	0.0215046	0.302439	0.199922	0.369589	0.309442	0.179592	0.853245	0.722842	0.607535	0.175949	0.771479	0.664013	0.873788	0.825907	0.65377	7.79234e+06	8.44235e+06	8.72425e+06	7.37461e+06	7.05501e+06	6.26783e+06	8.06909e+06	8.00661e+06	9.56033e+06	5.66273e+06	7.50956e+06	8.81779e+06	6.81413e+06	7.30682e+06	5.94123e+06	5.53819e+06	5.54891e+06	5.87966e+06
Medium	O43414	1	ERI3	ERI1 exoribonuclease 3 OS=Homo sapiens OX=9606 GN=ERI3 PE=1 SV=2	1.051	0.971	1.055	0.953	0.822	0.792	0.692	1.026	0.914	0.3409	0.749354	0.500004	0.670497	0.598853	0.696966	0.578935	0.450201	0.589611	0.775727	0.960238	0.868855	0.934365	0.921374	0.987866	0.963138	0.906683	0.952955	111519	98049.9	100570	126994	105525	96595.2	107845	95542.6	111598	90187.1	124010	107465	90494.4	105167	89186.9	79726.3	92657.3	76420.7
High	P30040	7	ERP29	Endoplasmic reticulum resident protein 29 OS=Homo sapiens OX=9606 GN=ERP29 PE=1 SV=4	0.818	0.719	0.789	0.767	0.614	0.632	0.687	0.782	0.715	0.322789	0.0109767	0.0540987	0.254411	0.208059	0.39648	0.556224	0.618312	0.546793	0.767098	0.129976	0.293857	0.719897	0.648573	0.872034	0.963138	0.97226	0.952955	8.33385e+06	1.067e+07	6.62692e+06	8.64703e+06	8.55338e+06	5.78186e+06	7.42536e+06	7.92498e+06	6.94903e+06	7.22788e+06	8.13218e+06	8.08657e+06	6.4121e+06	7.48742e+06	5.87509e+06	5.59319e+06	6.51869e+06	5.10524e+06
High	Q9BS26	6	ERP44	Endoplasmic reticulum resident protein 44 OS=Homo sapiens OX=9606 GN=ERP44 PE=1 SV=1	0.927	0.93	0.901	0.887	0.78	0.759	0.849	0.861	0.778	0.785797	0.75164	0.421779	0.979387	0.749763	0.87565	0.658333	0.958686	0.83331	0.975723	0.96038	0.843559	0.997788	0.956905	0.994908	0.968194	0.998679	0.982507	2.92886e+06	3.56945e+06	2.80889e+06	3.11692e+06	3.39877e+06	2.44102e+06	2.9428e+06	3.31643e+06	2.84073e+06	3.06367e+06	3.09096e+06	3.06317e+06	2.92363e+06	3.17446e+06	2.50713e+06	2.66435e+06	3.0145e+06	2.18806e+06
High	Q9H9K5	3	ERVMER34-1	Endogenous retroviral envelope protein HEMO OS=Homo sapiens OX=9606 GN=ERVMER34-1 PE=1 SV=1	0.963	1.139	1.051	1.084	2.161	1.76	2.123	1.123	1.102	0.648159	0.244325	0.505862	0.256767	9.08496e-09	1.65573e-06	1.03302e-06	0.240747	0.15733	0.944374	0.74602	0.868855	0.722053	1.46542e-07	2.2457e-05	1.49376e-05	0.741828	0.617745	154523	140946	128586	142916	154820	177319	174664	149143	160281	162341	148178	118334	180747	159915	1.05034e+06	901036	792380	715477
High	P10768	6	ESD	S-formylglutathione hydrolase OS=Homo sapiens OX=9606 GN=ESD PE=1 SV=2	0.816	0.879	0.949	0.723	0.63	0.624	0.738	0.898	0.727	0.295064	0.437062	0.721565	0.109573	0.275911	0.356379	0.808648	0.889609	0.596988	0.73517	0.864761	0.931782	0.468232	0.739847	0.846984	0.99922	0.990893	0.952955	3.70141e+06	4.19301e+06	2.66333e+06	3.75728e+06	2.608e+06	3.36976e+06	3.41701e+06	3.43509e+06	3.56777e+06	3.95958e+06	3.68105e+06	2.86363e+06	2.85457e+06	3.04729e+06	2.59357e+06	2.32805e+06	2.5153e+06	2.03855e+06
High	Q9BSJ8	3	ESYT1	Extended synaptotagmin-1 OS=Homo sapiens OX=9606 GN=ESYT1 PE=1 SV=1	0.677	0.844	0.861	0.96	0.695	0.755	0.711	0.879	0.709	0.00383355	0.26147	0.235418	0.548527	0.623062	0.895006	0.674499	0.967506	0.520637	0.0345605	0.759784	0.652184	0.911842	0.921374	0.994908	0.974735	0.998679	0.949201	3.95753e+06	4.66915e+06	2.83564e+06	3.6802e+06	3.04618e+06	3.25797e+06	3.97925e+06	3.38896e+06	3.75613e+06	3.53184e+06	3.73788e+06	3.74651e+06	2.98129e+06	3.0169e+06	2.89365e+06	2.6714e+06	2.76646e+06	2.59195e+06
High	P62495	8	ETF1	Eukaryotic peptide chain release factor subunit 1 OS=Homo sapiens OX=9606 GN=ETF1 PE=1 SV=3	0.865	1.049	0.983	0.83	0.626	0.648	0.678	0.74	0.694	0.702718	0.502968	0.973327	0.699137	0.280452	0.47553	0.517034	0.451807	0.456319	0.965511	0.908732	0.992828	0.945092	0.747131	0.924425	0.962156	0.90748	0.929534	2.36512e+06	2.44921e+06	1.8521e+06	2.12316e+06	1.90006e+06	2.16733e+06	2.37527e+06	2.31144e+06	2.5016e+06	2.20716e+06	2.18564e+06	2.06226e+06	1.90499e+06	2.1841e+06	1.40319e+06	1.39253e+06	1.66185e+06	1.25716e+06
High	P38117	1	ETFB	Electron transfer flavoprotein subunit beta OS=Homo sapiens OX=9606 GN=ETFB PE=1 SV=3	0.61	0.832	0.75	0.581	0.555	0.566	0.758	0.638	0.486	0.0791396	0.648915	0.185269	0.0518025	0.274539	0.144234	0.913041	0.15054	0.016054	0.350052	0.928436	0.595235	0.327361	0.739847	0.554387	0.99922	0.601135	0.133197	135487	176907	66582.1	122824	94841.5	125467	123732	134139	111684	111352	121055	77947.5	79480.1	130772	93013.7	56800.4	103556	51600.7
High	Q01844	3	EWSR1	RNA-binding protein EWS OS=Homo sapiens OX=9606 GN=EWSR1 PE=1 SV=1	0.806	0.819	0.925	0.701	0.681	0.64	0.695	0.865	0.711	0.261561	0.13575	0.566777	0.0771934	0.491724	0.432839	0.596069	0.972094	0.530725	0.68856	0.591699	0.893606	0.393486	0.883978	0.899044	0.965182	0.998679	0.949201	7.53354e+06	7.57487e+06	6.08547e+06	7.09862e+06	5.86562e+06	5.18311e+06	6.34773e+06	5.43834e+06	6.69044e+06	5.39452e+06	7.2486e+06	5.25066e+06	4.54619e+06	5.7033e+06	4.13132e+06	4.67471e+06	5.849e+06	4.93643e+06
High	Q13868	2	EXOSC2	Exosome complex component RRP4 OS=Homo sapiens OX=9606 GN=EXOSC2 PE=1 SV=2	0.888	0.718	0.845	0.682	0.644	0.624	0.803	0.741	0.728	0.986962	0.109651	0.44386	0.190891	0.550183	0.355734	0.864643	0.456067	0.60534	0.998963	0.547088	0.858519	0.620983	0.916416	0.846984	0.99922	0.908867	0.952955	342308	297527	275233	294944	282323	254566	287405	202377	176657	250626	284175	170774	68716.2	252401	154646	118921	165387	201793
High	Q9NPD3	1	EXOSC4	Exosome complex component RRP41 OS=Homo sapiens OX=9606 GN=EXOSC4 PE=1 SV=3	0.803	0.964	0.928	0.81	0.728	0.808	0.628	1.048	1.029	0.707228	0.764456	0.957771	0.758312	0.968296	0.613974	0.307895	0.394454	0.273297	0.967268	0.961984	0.988117	0.965123	0.999837	0.975744	0.80904	0.885281	0.783109	111191	130635	102749	107111	83147.6	115693	122184	110504	97919.4	145047	108773	98521.5	81710.4	113771	89486	73596.2	100997	90496.5
High	Q15024	2	EXOSC7	Exosome complex component RRP42 OS=Homo sapiens OX=9606 GN=EXOSC7 PE=1 SV=3	0.87	0.87	0.845	0.818	0.657	0.663	0.812	0.88	0.757	0.784005	0.589765	0.319528	0.669007	0.534514	0.558931	0.824253	0.960971	0.733841	0.975723	0.920437	0.748968	0.934365	0.905694	0.966537	0.99922	0.998679	0.978217	625837	642079	502905	595422	543824	501432	618608	544526	550581	495018	554816	549494	511638	539865	416290	408643	426949	404323
High	Q9UBQ6	1	EXTL2	Exostosin-like 2 OS=Homo sapiens OX=9606 GN=EXTL2 PE=1 SV=1	1.022	0.955	1.053	1.345	1.073	0.814	0.838	0.946	0.886	0.353829	0.87639	0.541071	0.0144273	0.061515	0.586555	0.70822	0.703783	0.692864	0.786978	0.983846	0.883169	0.134646	0.302244	0.972292	0.985053	0.973517	0.973455	315333	419832	468237	298413	348018	362125	333316	362058	419711	412388	349658	371693	649273	483596	565215	330016	347188	301991
High	P15311	13	EZR	Ezrin OS=Homo sapiens OX=9606 GN=EZR PE=1 SV=4	0.879	1.001	1.019	0.954	0.792	0.748	0.856	0.897	0.841	0.729937	0.904732	0.807504	0.698368	0.895169	0.937829	0.633297	0.892752	0.880189	0.9692	0.98408	0.956319	0.945058	0.990871	0.996052	0.966407	0.99204	0.993376	3.3602e+07	3.1635e+07	2.78888e+07	2.90847e+07	2.74232e+07	3.17013e+07	3.4973e+07	3.01864e+07	3.45317e+07	3.20588e+07	3.33172e+07	3.26941e+07	2.85122e+07	3.19609e+07	2.93278e+07	2.48145e+07	2.70456e+07	2.2434e+07
High	P25116	1	F2R	Proteinase-activated receptor 1 OS=Homo sapiens OX=9606 GN=F2R PE=1 SV=2	0.84	1.336	1.371	1.415	2.155	1.424	2.104	1.685	1.365	0.873782	0.0532441	0.0274293	0.0168845	6.96291e-06	0.000290875	1.28462e-06	0.00231798	0.0159257	0.993202	0.372708	0.185983	0.148925	8.96047e-05	0.00303746	1.84625e-05	0.0260412	0.132601	108427	95185.8			85329.5	150806	139103	116131	142836	154794	80938.3	159515	129599	143525		204339	234553	144647
High	Q01469	5	FABP5	Fatty acid-binding protein 5 OS=Homo sapiens OX=9606 GN=FABP5 PE=1 SV=3	0.79	1.129	0.974	0.911	0.912	1.012	0.888	0.874	1.053	0.182957	0.283444	0.891787	0.933027	0.366774	0.0811417	0.512319	0.986657	0.230529	0.580841	0.772402	0.973195	0.991581	0.819499	0.377701	0.958362	0.998679	0.718487	5.04844e+06	4.18796e+06	3.83087e+06	3.94014e+06	3.45763e+06	5.96163e+06	5.95558e+06	3.94373e+06	6.26836e+06	3.87855e+06	4.3176e+06	4.85515e+06	3.5646e+06	4.2124e+06	3.79963e+06	4.52291e+06	4.45553e+06	5.50241e+06
High	O15540	4	FABP7	Fatty acid-binding protein, brain OS=Homo sapiens OX=9606 GN=FABP7 PE=1 SV=3	0.945	1.192	1.049	0.989	0.945	0.927	1.031	0.974	1.059	0.702388	0.105944	0.603529	0.348105	0.0775506	0.208785	0.167232	0.60672	0.220449	0.965511	0.541221	0.90819	0.806048	0.352571	0.67683	0.60828	0.970138	0.715926	2.25436e+06	2.05634e+06	2.1036e+06	2.29023e+06	2.01408e+06	2.74255e+06	2.86798e+06	2.48495e+06	2.52636e+06	2.09792e+06	2.51793e+06	2.59295e+06	1.46342e+06	2.22759e+06	1.74705e+06	2.42213e+06	2.01074e+06	2.19543e+06
High	P16930	7	FAH	Fumarylacetoacetase OS=Homo sapiens OX=9606 GN=FAH PE=1 SV=2	0.751	0.834	0.801	0.907	0.669	0.708	0.775	0.85	0.828	0.0789081	0.252299	0.0715641	0.838119	0.495475	0.822611	0.998838	0.911457	0.933867	0.349705	0.751576	0.358889	0.977114	0.886445	0.994908	0.999298	0.994225	0.999814	3.74313e+06	3.17449e+06	2.18903e+06	2.92554e+06	2.45879e+06	2.67062e+06	2.7869e+06	2.89287e+06	2.99146e+06	2.64037e+06	2.44753e+06	3.16386e+06	3.02415e+06	3.03264e+06	2.2055e+06	2.12214e+06	2.06597e+06	2.33946e+06
High	Q6P587	1	FAHD1	Acylpyruvase FAHD1, mitochondrial OS=Homo sapiens OX=9606 GN=FAHD1 PE=1 SV=2	0.694	0.616	0.701	0.782	0.542	0.581	0.7	0.841	0.723	0.148654	0.0142169	0.0504713	0.558073	0.180935	0.189482	0.619638	0.869613	0.580295	0.514635	0.155788	0.278006	0.912359	0.603556	0.64621	0.966407	0.98417	0.952955	282594	280980	137166	196383	195626	173398	172716	234121	195498	197627	205873	263465	216350	220275	124339	175546	152646	149480
High	Q96GK7	3	FAHD2A	Fumarylacetoacetate hydrolase domain-containing protein 2A OS=Homo sapiens OX=9606 GN=FAHD2A PE=1 SV=1	0.77	0.874	0.817	0.852	0.582	0.653	0.748	0.803	0.639	0.233064	0.559803	0.154031	0.855324	0.184058	0.503023	0.860466	0.706438	0.259033	0.663249	0.9182	0.55058	0.983727	0.606541	0.934389	0.99922	0.973517	0.764082	691027	1.10733e+06	489680	820349	605649	739537	859726	888958	764169	836007	887933	671314	534505	643590	470466	415051	469153	403283
High	Q9BZQ8	2	FAM129A	Protein Niban 1 OS=Homo sapiens OX=9606 GN=NIBAN1 PE=1 SV=1	1.116	0.969	1.258	0.984	1.033	0.905	0.979	1.139	1.056	0.107026	0.795776	0.0617755	0.508573	0.092256	0.260879	0.258288	0.215228	0.224698	0.427018	0.973445	0.327982	0.9014	0.392692	0.741607	0.763497	0.704949	0.717681	416300	397835	866138	500484	379053	428867	372067	446449	448619	461640	502549	464539	354179	398993	324631	434115	466159	263783
High	Q96TA1	18	FAM129B	Protein Niban 2 OS=Homo sapiens OX=9606 GN=NIBAN2 PE=1 SV=3	1.034	1.008	1.088	0.987	0.733	0.686	0.729	0.791	0.719	0.258008	0.858664	0.423718	0.529748	0.77549	0.687536	0.764525	0.653628	0.563195	0.686279	0.983846	0.845279	0.908827	0.963399	0.987236	0.99922	0.973412	0.952955	1.22096e+07	1.17745e+07	1.23226e+07	1.31963e+07	1.15561e+07	1.30011e+07	1.30597e+07	1.10155e+07	1.37889e+07	1.20518e+07	1.34906e+07	1.25181e+07	1.14447e+07	1.23272e+07	8.31086e+06	8.54367e+06	9.48192e+06	7.56311e+06
Medium	Q6UWH4	1	FAM198B	Golgi-associated kinase 1B OS=Homo sapiens OX=9606 GN=GASK1B PE=2 SV=1	0.761	0.76	0.594	0.669	0.958	0.905	0.822	0.663	0.691	0.471592	0.362795	0.00829069	0.202866	0.246076	0.260716	0.77528	0.206735	0.446635	0.8912	0.833257	0.0679432	0.639559	0.696527	0.741607	0.99922	0.693232	0.928616	155862	149476	112277	115388	122824	145786	100939	116024	105271	89150.9	88401.4	92254.4	118457	102179	207925	146202	135310	171041
High	Q92520	11	FAM3C; WNT16	Protein FAM3C OS=Homo sapiens OX=9606 GN=FAM3C PE=1 SV=1	0.856	1.049	0.891	1.157	0.909	0.812	0.914	0.849	1.019	0.563104	0.621667	0.370062	0.0813423	0.37448	0.597218	0.424117	0.903746	0.293936	0.912927	0.922144	0.794148	0.403872	0.83103	0.972292	0.918043	0.993621	0.796724	4.93086e+07	4.90298e+07	4.02758e+07	4.06588e+07	5.30797e+07	4.89994e+07	5.36031e+07	6.44866e+07	4.89086e+07	4.63535e+07	2.99089e+07	6.20111e+07	6.132e+07	5.74079e+07	5.70258e+07	4.41512e+07	4.3423e+07	3.23948e+07
High	Q9NUQ9	6	FAM49B	CYFIP-related Rac1 interactor B OS=Homo sapiens OX=9606 GN=CYRIB PE=1 SV=1	0.974	1.005	1.042	0.953	0.781	0.733	0.771	0.945	0.81	0.499077	0.698888	0.627187	0.58543	0.715968	0.969646	0.979642	0.705645	0.982357	0.903324	0.942397	0.913881	0.920504	0.948746	0.996052	0.99922	0.973517	0.999814	1.49918e+06	1.4369e+06	1.30133e+06	1.46769e+06	1.47088e+06	1.4764e+06	1.4654e+06	1.38983e+06	1.5687e+06	1.54574e+06	1.43354e+06	1.38305e+06	1.33271e+06	1.37928e+06	1.08171e+06	1.13199e+06	1.13384e+06	914117
High	Q14320	3	FAM50A	Protein FAM50A OS=Homo sapiens OX=9606 GN=FAM50A PE=1 SV=2	0.863	0.839	0.943	0.745	0.646	0.547	0.681	0.579	0.553	0.680759	0.339505	0.720713	0.268066	0.390619	0.0985742	0.528365	0.0589762	0.0716583	0.960546	0.818758	0.931782	0.734278	0.837124	0.429216	0.963138	0.3427	0.404971	1.64216e+06	1.55092e+06	1.28934e+06	1.44324e+06	1.29437e+06	1.35572e+06	1.42986e+06	1.19648e+06	1.49562e+06	1.40876e+06	1.56629e+06	1.1451e+06	1.13647e+06	1.44516e+06	964191	877459	1.17132e+06	837566
High	Q9Y285	3	FARSA	Phenylalanine--tRNA ligase alpha subunit OS=Homo sapiens OX=9606 GN=FARSA PE=1 SV=3	0.963	1.059	1.058	0.92	0.837	0.783	0.904	1.135	0.955	0.575781	0.41096	0.526283	0.730628	0.432303	0.74137	0.458172	0.222111	0.456995	0.912927	0.847782	0.874844	0.955465	0.862705	0.994908	0.935798	0.719537	0.929534	1.15892e+06	1.00871e+06	1.01238e+06	1.12575e+06	857505	1.13332e+06	1.17565e+06	910643	1.17547e+06	1.05858e+06	1.21049e+06	827370	698643	934689	449902	644668	746367	769945
High	Q9NSD9	3	FARSB	Phenylalanine--tRNA ligase beta subunit OS=Homo sapiens OX=9606 GN=FARSB PE=1 SV=3	0.793	0.928	0.916	0.765	0.617	0.695	0.659	0.794	0.675	0.305807	0.876339	0.599452	0.368846	0.272767	0.743499	0.43001	0.667414	0.384563	0.744815	0.983846	0.905436	0.822397	0.738352	0.994908	0.923275	0.973412	0.874956	1.1052e+06	1.05763e+06	834086	1.01538e+06	843441	953602	1.11535e+06	944090	1.01754e+06	984096	997119	814873	775401	877845	259031	688520	728519	681258
High	P49327	53	FASN	Fatty acid synthase OS=Homo sapiens OX=9606 GN=FASN PE=1 SV=3	0.974	1	1.047	0.884	0.737	0.693	0.735	0.812	0.765	0.560148	0.913531	0.631952	0.88781	0.793903	0.731372	0.797348	0.745646	0.771469	0.912927	0.98532	0.91444	0.987907	0.966012	0.994908	0.99922	0.975477	0.982507	3.72395e+07	3.30596e+07	3.26554e+07	3.69454e+07	3.17508e+07	3.72648e+07	3.59242e+07	3.07113e+07	3.63134e+07	3.65648e+07	3.4942e+07	3.3732e+07	2.83751e+07	3.27405e+07	2.40824e+07	2.60569e+07	2.82777e+07	2.17368e+07
Medium	Q14517	1	FAT1	Protocadherin Fat 1 OS=Homo sapiens OX=9606 GN=FAT1 PE=1 SV=2	1.356	1.178	1.276	1.229	1.7	1.348	1.645	1.32	1.089	0.0289812	0.200608	0.0828366	0.114931	0.000561122	0.000900899	0.000262913	0.0547119	0.174296	0.175352	0.692822	0.38851	0.477848	0.00564719	0.00867805	0.00290933	0.331092	0.643468	87553.8	86307	117866	98579.9	132913	102366	99396	104862	122230	110931	81029.1	102247	120325	106808	178569	139701	147744	103665
Medium	P62861	1	FAU	40S ribosomal protein S30 OS=Homo sapiens OX=9606 GN=FAU PE=1 SV=1	0.752	0.715	0.782	0.682	0.737	0.757	0.623	0.642	0.49	0.0852322	0.0216319	0.0447102	0.0464346	0.958008	0.886404	0.287953	0.158042	0.0178138	0.368715	0.213138	0.256484	0.307162	0.999837	0.994908	0.793908	0.604452	0.145738	3.36484e+06	3.36938e+06	2.17539e+06	2.83057e+06	2.53365e+06	2.21847e+06	2.73866e+06	2.40669e+06	2.43735e+06	2.63734e+06	2632199	2.28024e+06	2.50359e+06	2.29511e+06	2.7115e+06	2.23176e+06	2.48284e+06	2.40846e+06
High	P23142	15	FBLN1	Fibulin-1 OS=Homo sapiens OX=9606 GN=FBLN1 PE=1 SV=4	0.928	1.085	1.009	1.057	1.129	0.983	1.08	1.095	1.141	0.882385	0.441438	0.869072	0.265269	0.0384512	0.114199	0.107861	0.290564	0.115373	0.995036	0.866137	0.96633	0.732366	0.220323	0.473656	0.472596	0.813162	0.52664	1.32335e+07	1.42123e+07	1.15616e+07	1.08944e+07	1.42724e+07	1.61078e+07	1.39456e+07	1.49613e+07	1.46361e+07	1.50859e+07	1.05281e+07	1.27037e+07	1.60471e+07	1.54403e+07	1.75853e+07	1.49641e+07	1.44147e+07	1.25156e+07
High	P35555	71	FBN1	Fibrillin-1 OS=Homo sapiens OX=9606 GN=FBN1 PE=1 SV=4	1.23	1.2	1.037	1.144	1.82	1.275	1.482	1.03	0.931	0.00700545	0.114289	0.691831	0.0951528	2.96405e-06	0.00258588	0.00168052	0.43924	0.530377	0.0586769	0.560232	0.928472	0.438522	3.87797e-05	0.0222726	0.0163004	0.903157	0.949201	6.8273e+07	7.04364e+07	7.39283e+07	8.13158e+07	9.56989e+07	9.45568e+07	8.30082e+07	8.02623e+07	6.87178e+07	8.37708e+07	5.53764e+07	6.32596e+07	8.98397e+07	8.46883e+07	1.30342e+08	1.26839e+08	1.16555e+08	8.60349e+07
High	P35556	1	FBN2	Fibrillin-2 OS=Homo sapiens OX=9606 GN=FBN2 PE=1 SV=3	1.787	1.873	1.336	1.15	2.725	2.701	2.98	2.25	1.989	0.000100644	3.79678e-05	0.0334792	0.163837	5.66551e-11	8.69305e-13	6.58011e-11	1.17084e-05	3.10626e-05	0.00125778	0.000787917	0.210543	0.577084	1.09363e-09	1.75347e-11	1.24075e-09	0.000192247	0.000510035	82698.5	257422	253367	268242	265075	285178	278693	261807	130860	290373	182843	113490	248158	193902	245477	644089	543373	438445
High	P14324	7	FDPS	Farnesyl pyrophosphate synthase OS=Homo sapiens OX=9606 GN=FDPS PE=1 SV=4	0.9	0.98	0.988	0.972	0.766	0.658	0.755	0.804	0.741	0.898946	0.957484	0.987805	0.600933	0.96193	0.529351	0.898697	0.711858	0.663215	0.99827	0.990705	0.996276	0.922375	0.999837	0.950737	0.99922	0.97517	0.968328	8.17688e+06	7.75506e+06	6.81204e+06	8.30361e+06	7.42132e+06	7.6269e+06	8.95542e+06	7.68557e+06	8.75757e+06	8.24513e+06	7.99021e+06	7.66871e+06	7.12676e+06	7.39505e+06	6.25492e+06	6.11461e+06	5.84806e+06	4.36013e+06
High	P39748	3	FEN1	Flap endonuclease 1 OS=Homo sapiens OX=9606 GN=FEN1 PE=1 SV=1	0.898	0.932	1.003	0.88	0.747	0.709	0.748	0.776	0.783	0.955637	0.876278	0.858966	0.992617	0.947522	0.829419	0.86097	0.59152	0.85798	0.998963	0.983846	0.966183	0.997788	0.999837	0.994908	0.99922	0.965809	0.989276	1.60944e+06	1.5619e+06	1.28865e+06	1.58578e+06	1.38295e+06	1.5876e+06	1.41391e+06	1.28489e+06	1.58029e+06	1.3998e+06	1.67705e+06	1.61625e+06	1.18229e+06	1.41825e+06	1.13443e+06	1.13019e+06	1.2838e+06	1.00554e+06
High	Q96AC1	5	FERMT2	Fermitin family homolog 2 OS=Homo sapiens OX=9606 GN=FERMT2 PE=1 SV=1	0.952	0.954	1.009	0.883	0.757	0.628	0.701	0.863	0.814	0.641461	0.960005	0.794982	0.9489	0.873492	0.373253	0.622477	0.96392	0.999166	0.942249	0.990705	0.95155	0.996726	0.983847	0.855522	0.966407	0.998679	0.999814	1.18848e+06	1.04444e+06	998930	1.15284e+06	990735	1.07184e+06	1.03294e+06	991584	1.05687e+06	1.08341e+06	1.19862e+06	864229	818838	939987	475256	786752	873987	565390
High	P07954	8	FH	Fumarate hydratase, mitochondrial OS=Homo sapiens OX=9606 GN=FH PE=1 SV=3	0.88	0.95	1.108	1.019	0.625	0.714	0.784	0.87	0.808	0.795457	0.815658	0.337766	0.38319	0.246713	0.856833	0.956556	0.995282	0.974725	0.97776	0.978749	0.765342	0.826041	0.696664	0.994908	0.99922	0.998679	0.999814	3.83863e+06	5.5933e+06	3.31157e+06	4.56848e+06	4.49301e+06	3.73328e+06	5.16424e+06	4.66639e+06	4.54061e+06	5.07113e+06	3.75664e+06	4.23629e+06	4.65807e+06	4.48386e+06	3.12594e+06	5.83841e+06	5.37137e+06	1.95953e+06
High	Q13642	2	FHL1	Four and a half LIM domains protein 1 OS=Homo sapiens OX=9606 GN=FHL1 PE=1 SV=4	0.941	1.476	1.225	1.129	0.957	1.047	1.368	1.547	1.189	0.727369	0.00111794	0.0659452	0.0798763	0.107118	0.0536649	0.00590094	0.0080056	0.077411	0.9692	0.0183326	0.340139	0.401942	0.434187	0.276044	0.049321	0.0751886	0.4227	1.09566e+06	976878	738288	1.09555e+06	1.00517e+06	1.34426e+06	1.29662e+06	1.26072e+06	1.18862e+06	1.21502e+06	1.17327e+06	1.28458e+06	1.00665e+06	1.21871e+06	739563	1.09188e+06	1.15009e+06	864760
High	Q14192	3	FHL2	Four and a half LIM domains protein 2 OS=Homo sapiens OX=9606 GN=FHL2 PE=1 SV=3	1.495	1.325	1.536	1.342	1.716	2.226	1.892	2.516	1.994	0.00207497	0.0276635	0.00219105	0.0153922	0.000122282	1.16967e-09	1.50595e-05	9.63122e-07	2.95945e-05	0.0196831	0.242397	0.0214723	0.138883	0.00133321	2.0003e-08	0.000196107	1.75303e-05	0.00049551	153365	225145	412952	252051	371606	345571	563931	178346	1.41718e+06	191799	283418	416381	289785	477814	122135	1.18805e+06	275941	293695
High	Q96AY3	12	FKBP10	Peptidyl-prolyl cis-trans isomerase FKBP10 OS=Homo sapiens OX=9606 GN=FKBP10 PE=1 SV=1	1.008	0.875	0.9	0.919	0.643	0.667	0.685	0.768	0.64	0.367572	0.333885	0.419071	0.899179	0.315129	0.57653	0.548925	0.558337	0.263415	0.800344	0.813043	0.840864	0.989166	0.788659	0.966666	0.963138	0.960421	0.768051	1.03611e+07	1.4662e+07	1.18797e+07	1.21803e+07	1.23713e+07	1.03799e+07	1.32405e+07	1.10817e+07	1.14234e+07	1.24682e+07	1.33301e+07	1.00654e+07	1.1502e+07	1.14707e+07	8.20686e+06	8.94412e+06	9.80505e+06	8.23221e+06
High	Q9NWM8	1	FKBP14	Peptidyl-prolyl cis-trans isomerase FKBP14 OS=Homo sapiens OX=9606 GN=FKBP14 PE=1 SV=1	0.895	0.767	0.742	0.996	0.394	0.586	0.248	0.553	0.444	0.976362	0.252127	0.109354	0.45658	0.00697525	0.20612	3.1268e-08	0.0358331	0.0048016	0.998963	0.751576	0.460932	0.870107	0.0529894	0.674737	5.30206e-07	0.251153	0.0488059	245189	332696	223143	292593	288937	189606	253348	229908	230762	263763	82001.7	204663	344241	318989	28358.8	150197	114476	199849
High	P62942	1	FKBP1A	Peptidyl-prolyl cis-trans isomerase FKBP1A OS=Homo sapiens OX=9606 GN=FKBP1A PE=1 SV=2	1.124	1.341	1.54	1.177	0.903	1.205	1.026	0.878	1.075	0.1142	0.0148754	0.000970154	0.0928593	0.31949	0.0068708	0.173684	0.972844	0.194495	0.440752	0.156586	0.0106626	0.433037	0.791519	0.0536923	0.625952	0.998679	0.683967	279313	487219	436503	426858	393886	645877	592000	379124	567704	457676	705538	429904	453433	415773	235847	363857	470057	501412
High	P26885	2	FKBP2	Peptidyl-prolyl cis-trans isomerase FKBP2 OS=Homo sapiens OX=9606 GN=FKBP2 PE=1 SV=2	0.791	0.798	0.786	0.814	0.639	0.656	0.67	0.516	0.565	0.331856	0.211768	0.0846624	0.637633	0.380159	0.519579	0.478002	0.0154006	0.0882523	0.769365	0.705564	0.392949	0.922375	0.834366	0.950248	0.950254	0.13208	0.45542	1.04159e+06	982722	597586	803336	914571	942955	824322	727357	812997	795250	705027	874720	831102	865159	415578	590184	697131	694390
High	Q00688	5	FKBP3	Peptidyl-prolyl cis-trans isomerase FKBP3 OS=Homo sapiens OX=9606 GN=FKBP3 PE=1 SV=1	0.765	0.857	0.857	0.796	0.729	0.663	0.688	0.888	0.736	0.113171	0.275555	0.221715	0.379625	0.750703	0.556346	0.561134	0.928368	0.638733	0.439654	0.764707	0.632857	0.825744	0.957177	0.965008	0.963138	0.995801	0.963846	4.37383e+06	6.26443e+06	4.09546e+06	5.33335e+06	4.27799e+06	5.11044e+06	5.2032e+06	4.83187e+06	5.24486e+06	4.6476e+06	5.05072e+06	4.08331e+06	2.81466e+06	4.55471e+06	3.08774e+06	4.36867e+06	4.45394e+06	3.45807e+06
High	Q02790	12	FKBP4	Peptidyl-prolyl cis-trans isomerase FKBP4 OS=Homo sapiens OX=9606 GN=FKBP4 PE=1 SV=3	0.915	0.971	1.043	0.881	0.788	0.819	0.856	1.087	0.948	0.981133	0.902603	0.656227	0.864036	0.917727	0.565796	0.630885	0.306677	0.477862	0.998963	0.98408	0.916535	0.984901	0.998266	0.966537	0.966407	0.825907	0.937448	6.67045e+06	6.54327e+06	5.95809e+06	6.69016e+06	5.92928e+06	6.78003e+06	7.03177e+06	6.22567e+06	7.34504e+06	6.41148e+06	6.98459e+06	6.44541e+06	5.01095e+06	6.25277e+06	4.91445e+06	5.20148e+06	5.1836e+06	4.74357e+06
High	O95302	8	FKBP9	Peptidyl-prolyl cis-trans isomerase FKBP9 OS=Homo sapiens OX=9606 GN=FKBP9 PE=1 SV=2	0.926	0.781	0.869	0.892	0.678	0.718	0.83	0.773	0.678	0.838679	0.0699894	0.2694	0.93516	0.473131	0.879869	0.739497	0.582624	0.393173	0.987998	0.44843	0.701647	0.991581	0.88065	0.994908	0.994292	0.965809	0.882571	4.70417e+06	6.24624e+06	4.27034e+06	5.2689e+06	5.9093e+06	3.65409e+06	5.03493e+06	4.8456e+06	4.50316e+06	5.45712e+06	4.5616e+06	4.87473e+06	5.19194e+06	4.95379e+06	3.18262e+06	3.73892e+06	4.24014e+06	3.34204e+06
High	P20930	2	FLG	Filaggrin OS=Homo sapiens OX=9606 GN=FLG PE=1 SV=3	1.746	2.039	2.948	0.767	2.367	3.717	2.35	3.005	1.948	6.00269e-07	5.86438e-08	1e-17	0.434779	4.03677e-13	1e-17	7.56046e-08	1.06069e-08	4.70896e-05	9.45224e-06	1.76307e-06	2.45e-16	0.857922	8.2666e-12	2.22642e-16	1.24823e-06	2.16566e-07	0.000757304	401542	574127	2.60195e+06	838248	505094	650575	2.73727e+06	978859	2.36344e+06	1.19991e+06	2.12242e+06	357042	462705	292922	225742	1.60836e+06	1.14811e+06	2.65112e+06
High	Q5D862	6	FLG2	Filaggrin-2 OS=Homo sapiens OX=9606 GN=FLG2 PE=1 SV=1	1.975	3.323	3.165	1.403	2.834	5.11	3.229	3.168	3.174	3.62355e-12	1e-17	1e-17	0.00135425	1e-17	1e-17	4.52638e-12	2.45815e-09	2.23449e-10	7.19228e-11	3.44853e-16	2.45e-16	0.0212617	2.14091e-16	2.22642e-16	9.11853e-11	5.10773e-08	5.24658e-09	1.3768e+06	1.27662e+06	5.8828e+06	2.18816e+06	1.70944e+06	5.1728e+06	1.87482e+06	7.31662e+06	2.44907e+06	6.13857e+06	4.7434e+06	1.89816e+06	3.55253e+06	1.45503e+06	1.3149e+06	4.75094e+06	4.07286e+06	9.3883e+06
High	Q13045	2	FLII	Protein flightless-1 homolog OS=Homo sapiens OX=9606 GN=FLII PE=1 SV=2	0.96	0.931	0.929	0.983	0.782	0.702	0.778	0.77	0.807	0.599633	0.905677	0.75719	0.475516	0.76861	0.788131	0.985291	0.570291	0.968052	0.9191	0.98442	0.943978	0.878996	0.963399	0.994908	0.999298	0.963055	0.999814	662191	657782	648249	711902	254680	675013	666866	561411	636702	569368	647461	718876	488234	746884	292230	449971	602188	420661
High	P21333	106	FLNA	Filamin-A OS=Homo sapiens OX=9606 GN=FLNA PE=1 SV=4	0.921	1.034	1.041	0.934	0.841	0.815	0.932	1.004	1.018	0.934296	0.705632	0.671248	0.806388	0.642373	0.5843	0.372292	0.511291	0.297102	0.99827	0.945637	0.925425	0.973351	0.933362	0.969724	0.876595	0.934517	0.799078	9.19145e+08	8.77188e+08	7.51718e+08	8.88436e+08	7.83295e+08	9.01874e+08	9.39603e+08	8.59325e+08	9.3548e+08	8.63916e+08	9.3093e+08	8.40823e+08	7.44368e+08	8.68247e+08	6.9963e+08	7.31717e+08	8.01907e+08	6.0618e+08
High	O75369	78	FLNB	Filamin-B OS=Homo sapiens OX=9606 GN=FLNB PE=1 SV=2	0.896	0.998	0.995	0.856	0.771	0.707	0.806	0.925	0.925	0.87056	0.925234	0.963647	0.713025	0.990697	0.817676	0.852785	0.781823	0.55125	0.992884	0.98532	0.990602	0.953534	0.999837	0.994908	0.99922	0.98272	0.952955	6.51627e+07	6.39883e+07	5.43759e+07	6.21287e+07	5.68433e+07	6.42168e+07	6.85025e+07	5.85447e+07	6.65013e+07	6.25414e+07	6.48857e+07	5.48538e+07	5.17744e+07	6.01073e+07	4.49018e+07	4.98471e+07	5.16966e+07	3.9503e+07
High	Q14315	50	FLNC	Filamin-C OS=Homo sapiens OX=9606 GN=FLNC PE=1 SV=3	0.888	1.006	1.049	0.9	0.83	0.78	0.864	0.963	1	0.80714	0.871313	0.620628	0.986775	0.695811	0.758859	0.601149	0.641881	0.338019	0.980573	0.983846	0.911668	0.997788	0.947409	0.994908	0.966407	0.973412	0.836784	4.12381e+07	3.53386e+07	3.16179e+07	3.60405e+07	3.23794e+07	4.22074e+07	4.04924e+07	3.52755e+07	4.07108e+07	3.77597e+07	4.02164e+07	3.34988e+07	3.16738e+07	3.57004e+07	2.669e+07	3.13624e+07	3.63113e+07	2.51732e+07
High	P02751	75	FN1	Fibronectin OS=Homo sapiens OX=9606 GN=FN1 PE=1 SV=5	1.186	1.038	0.952	1.127	1.748	1.431	1.709	1.263	1.088	0.0177805	0.681525	0.736278	0.11845	8.49173e-06	0.000260201	0.000126762	0.0862303	0.176529	0.119993	0.933826	0.93749	0.481761	0.000108097	0.0027661	0.00144857	0.42987	0.647905	1.99236e+08	1.94354e+08	2.25513e+08	2.22035e+08	2.62577e+08	2.023e+08	2.0998e+08	2.04982e+08	2.2427e+08	1.96031e+08	1.54011e+08	2.03147e+08	2.42546e+08	2.2563e+08	4.04161e+08	3.52243e+08	3.1773e+08	2.57676e+08
High	Q4ZHG4	9	FNDC1	Fibronectin type III domain-containing protein 1 OS=Homo sapiens OX=9606 GN=FNDC1 PE=2 SV=4	0.892	1.29	0.927	1.159	1.577	1.047	1.092	1.098	1.093	0.940098	0.0265752	0.636466	0.056585	9.94557e-07	0.0536926	0.097109	0.28472	0.168726	0.998963	0.238358	0.9147	0.34099	1.34608e-05	0.276044	0.43764	0.806454	0.635173	1.53661e+06	1.22999e+06	985797	1.00792e+06	1.63802e+06	1.77715e+06	1.4779e+06	1.75953e+06	1.25529e+06	1.63818e+06	1.23425e+06	729296	1.87597e+06	1.63858e+06	2.1564e+06	1.76143e+06	2.03841e+06	1.21381e+06
High	P49354	1	FNTA	Protein farnesyltransferase/geranylgeranyltransferase type-1 subunit alpha OS=Homo sapiens OX=9606 GN=FNTA PE=1 SV=1
High	Q92765	1	FRZB	Secreted frizzled-related protein 3 OS=Homo sapiens OX=9606 GN=FRZB PE=1 SV=2	0.951	0.851	0.79	1.013	0.677	0.752	0.708	1.094	1.167	0.705219	0.608038	0.239261	0.423292	0.721505	0.914715	0.659329	0.293166	0.092716	0.965511	0.920437	0.655664	0.846943	0.948746	0.994908	0.968194	0.816552	0.46872	205684	295702	216725	254008	246362	212313	172285	255494	224976	227475	166883	235914	264799	248992	149113	187174	153418	151794
High	Q16658	21	FSCN1	Fascin OS=Homo sapiens OX=9606 GN=FSCN1 PE=1 SV=3	0.811	0.968	1.015	0.893	0.676	0.66	0.7	0.919	0.784	0.286468	0.883828	0.831098	0.94157	0.462733	0.542876	0.617818	0.806131	0.862654	0.722904	0.983846	0.960032	0.991898	0.875629	0.961554	0.966407	0.98417	0.989564	4.02405e+07	4.29587e+07	3.10727e+07	3.7646e+07	3.01376e+07	3.90892e+07	4.49076e+07	4.20212e+07	4.04188e+07	4.42713e+07	4.25326e+07	3.60126e+07	3.46751e+07	3.95018e+07	2.5526e+07	2.57049e+07	2.85457e+07	2.25758e+07
High	P19883	6	FST	Follistatin OS=Homo sapiens OX=9606 GN=FST PE=1 SV=2	5.543	0.999	0.85	0.865	1.292	1.16	1.224	2.206	1.072	1e-17	0.640754	0.442497	0.959561	0.00493894	0.0126795	0.026944	1.76221e-05	0.198663	2.20748e-16	0.927733	0.858457	0.997788	0.0398329	0.0872412	0.170717	0.000285356	0.691155	335892	365507	2.4299e+06	2.65365e+06	2.98749e+06	284478	330269	302929	329973	350023	257166	181341	315346	297063	542354	374570	490125	311780
High	Q12841	14	FSTL1	Follistatin-related protein 1 OS=Homo sapiens OX=9606 GN=FSTL1 PE=1 SV=1	1.161	1.166	1.114	1.35	1.476	1.356	1.391	1.455	1.62	0.0297835	0.17752	0.31568	0.0046745	0.000414385	0.000800921	0.00456553	0.0178202	0.00133031	0.177648	0.650445	0.748968	0.0595051	0.00437613	0.00777849	0.038989	0.146813	0.0158557	2.32747e+08	1.95923e+08	2.02711e+08	1.96443e+08	2.7277e+08	2.31154e+08	2.29219e+08	2.29907e+08	2.14815e+08	2.29991e+08	1.56258e+08	2.63841e+08	2.84042e+08	2.61559e+08	2.68541e+08	2.58646e+08	2.57187e+08	2.33775e+08
High	O95633	1	FSTL3	Follistatin-related protein 3 OS=Homo sapiens OX=9606 GN=FSTL3 PE=1 SV=1					100	100	100	100						1e-17	1e-17	1e-17	1e-17						2.14091e-16	2.22642e-16	2.38081e-16	2.73023e-16																101004	124210	118362	70137.7
High	Q9C0B1	5	FTO	Alpha-ketoglutarate-dependent dioxygenase FTO OS=Homo sapiens OX=9606 GN=FTO PE=1 SV=3	0.89	0.871	0.978	0.849	0.633	0.624	0.673	0.946	0.719	0.92359	0.544844	0.983992	0.841013	0.342536	0.358096	0.491461	0.704478	0.561934	0.99827	0.914072	0.994129	0.97855	0.805063	0.847005	0.95357	0.973517	0.952955	1.02876e+06	1.3794e+06	1.16729e+06	1.27999e+06	1.0195e+06	1.31027e+06	1.26516e+06	1.24213e+06	1.46115e+06	1.25082e+06	1.27948e+06	1.22138e+06	1.07015e+06	1.21192e+06	865225	863137	731981	745678
High	Q96AE4	8	FUBP1	Far upstream element-binding protein 1 OS=Homo sapiens OX=9606 GN=FUBP1 PE=1 SV=3	0.866	0.834	0.807	0.694	0.685	0.678	0.779	0.816	0.712	0.680607	0.203777	0.0829217	0.0637867	0.518642	0.641081	0.983035	0.763575	0.534695	0.960546	0.695569	0.38851	0.36047	0.896112	0.984319	0.99922	0.978494	0.949201	4.85216e+06	5.93863e+06	4.18104e+06	5.52587e+06	4.1034e+06	4.35541e+06	4.80831e+06	4.65763e+06	4.39033e+06	3.90976e+06	4.97568e+06	3.6813e+06	3.11177e+06	4.66954e+06	3.52049e+06	3.03918e+06	2.99864e+06	3.269e+06
High	Q9BTY2	12	FUCA2	Plasma alpha-L-fucosidase OS=Homo sapiens OX=9606 GN=FUCA2 PE=1 SV=2	1.012	1.054	1.044	1.226	1.091	0.91	0.949	0.834	0.919	0.35201	0.592345	0.649373	0.0315677	0.0595963	0.247084	0.327819	0.838314	0.569815	0.786978	0.920437	0.91565	0.233779	0.296096	0.727987	0.831723	0.98417	0.952955	1.52536e+07	1.33157e+07	1.36919e+07	1.47307e+07	1.69542e+07	1.6402e+07	1.73704e+07	1.75676e+07	1.75394e+07	1.81141e+07	1.93833e+07	1.90773e+07	1.94187e+07	1.90456e+07	1.86304e+07	1.76275e+07	2.44844e+07	1.34957e+07
High	P35637	3	FUS	RNA-binding protein FUS OS=Homo sapiens OX=9606 GN=FUS PE=1 SV=1	0.875	0.834	0.911	0.677	0.79	0.77	0.905	0.839	0.77	0.761589	0.220459	0.479476	0.0427348	0.90242	0.813478	0.452907	0.861488	0.798026	0.973143	0.714823	0.866454	0.289196	0.994478	0.994908	0.930511	0.98417	0.982507	4.68669e+06	5.61148e+06	3.84851e+06	5.4838e+06	3.65402e+06	3.73735e+06	3.69252e+06	4.17123e+06	6.17566e+06	4.22232e+06	5.32292e+06	4.59706e+06	3.38668e+06	3.86594e+06	2.79529e+06	4.73348e+06	5.32232e+06	3.05e+06
High	P51114	6	FXR1	Fragile X mental retardation syndrome-related protein 1 OS=Homo sapiens OX=9606 GN=FXR1 PE=1 SV=3	1.087	0.908	1.046	0.768	0.668	0.802	0.705	1.116	0.869	0.0957635	0.740141	0.622661	0.369181	0.529855	0.645216	0.642905	0.252766	0.760121	0.399635	0.954807	0.911893	0.822397	0.904628	0.984319	0.966407	0.765173	0.982507	2.25043e+06	1.75405e+06	1.9468e+06	2.7215e+06	1.89028e+06	1.88087e+06	1.93338e+06	1.59881e+06	2.1516e+06	1.71248e+06	2.37355e+06	1.55158e+06	1.14733e+06	1.55986e+06	1.12887e+06	1.35833e+06	1.65777e+06	1.27188e+06
High	Q13283	8	G3BP1	Ras GTPase-activating protein-binding protein 1 OS=Homo sapiens OX=9606 GN=G3BP1 PE=1 SV=1	0.848	0.879	0.905	0.804	0.672	0.672	0.663	0.824	0.774	0.502757	0.355231	0.443098	0.420112	0.446797	0.608236	0.446322	0.795298	0.816564	0.903324	0.828873	0.858457	0.845244	0.862705	0.972292	0.92864	0.982919	0.982507	7.44913e+06	7.28592e+06	6.00507e+06	6.98207e+06	5.68132e+06	6.54546e+06	6.98786e+06	6.26298e+06	7.37917e+06	6.08427e+06	6.50572e+06	5.526e+06	5.20151e+06	6.18834e+06	4.99678e+06	4.67992e+06	4.96817e+06	4.19245e+06
High	Q9UN86	3	G3BP2	Ras GTPase-activating protein-binding protein 2 OS=Homo sapiens OX=9606 GN=G3BP2 PE=1 SV=2	1.26	0.987	1.033	0.96	0.711	0.761	0.775	0.946	0.896	0.0110979	0.722539	0.625387	0.585817	0.838364	0.863205	0.995817	0.701966	0.652871	0.0861001	0.946361	0.91361	0.920504	0.97464	0.994908	0.999298	0.973517	0.968328	591290	506089	637206	768035	637918	565223	515461		594079	537747	541560		548445	503310	444891	396769	157517	350214
High	P11413	14	G6PD	Glucose-6-phosphate 1-dehydrogenase OS=Homo sapiens OX=9606 GN=G6PD PE=1 SV=4	1.015	1.014	1.041	0.873	0.737	0.714	0.773	0.85	0.784	0.339197	0.82314	0.667122	0.819556	0.79546	0.859322	0.989064	0.910704	0.860819	0.774746	0.979387	0.922983	0.973456	0.966012	0.994908	0.999298	0.994225	0.989276	1.02266e+07	1.12183e+07	1.01867e+07	1.23535e+07	1.06799e+07	1.19872e+07	1.20359e+07	1.04995e+07	1.08044e+07	1.12744e+07	1.2232e+07	9.20744e+06	8.76062e+06	1.0188e+07	7.72338e+06	8.02682e+06	8.83919e+06	6.7871e+06
High	P10253	4	GAA	Lysosomal alpha-glucosidase OS=Homo sapiens OX=9606 GN=GAA PE=1 SV=4	0.989	0.912	0.892	1.05	0.626	0.71	0.687	1.458	1.047	0.444761	0.882942	0.59012	0.278534	0.403572	0.830666	0.556763	0.0174326	0.239968	0.86892	0.983846	0.900852	0.741317	0.847597	0.994908	0.963138	0.144635	0.730798	398179	514844	483080	450154	517724	425597	391717	480940	435799	486090	363587	418246	528466	494248	286685	256370	260692	668892
Medium	P60520	1	GABARAPL2	Gamma-aminobutyric acid receptor-associated protein-like 2 OS=Homo sapiens OX=9606 GN=GABARAPL2 PE=1 SV=1	0.869	0.904	0.903	0.909	0.813	0.724	0.877	0.565	0.579	0.750975	0.719367	0.489462	0.780927	0.5245	0.91564	0.549461	0.0454692	0.112898	0.973143	0.946361	0.867479	0.971005	0.899634	0.994908	0.963138	0.293525	0.52285	1.39767e+06	1.3155e+06	1.00958e+06	1.20466e+06	1.22437e+06	1.21351e+06	1.42211e+06	1.1657e+06	1.27816e+06	1.08475e+06	1.24698e+06	1.36617e+06	1.07986e+06	1.23238e+06	1.17748e+06	908781	1.10291e+06	930916
Medium	P54803	1	GALC	Galactocerebrosidase OS=Homo sapiens OX=9606 GN=GALC PE=1 SV=3	1.181	1.212	1.135	1.118	1.161	0.978	0.865	1.05	1.147	0.130765	0.155705	0.280526	0.234069	0.0569834	0.12013	0.597087	0.38891	0.109423	0.480336	0.609423	0.711755	0.687321	0.287974	0.490495	0.965398	0.884497	0.515271	87589.3	113242	101531	105324	161238	116230	125439	124535	127535	106992	100233	70687.8	121851	131541	126767	105529	124705	80644.6
Medium	P51570	1	GALK1	Galactokinase OS=Homo sapiens OX=9606 GN=GALK1 PE=1 SV=1	1.245	0.665	1.233	0.917	0.698	0.878	0.744	0.871	0.651	0.07054	0.121216	0.113631	0.798951	0.920949	0.337563	0.83893	0.998679	0.298825	0.329932	0.575014	0.463995	0.972178	0.999837	0.828387	0.99922	0.998679	0.800961	125902	85758.5	113890	161693	103495	88111	79468.6	46632.8	100429		163548	104121		87136	53930.2	66403.2	118934	76390.9
High	P34059	6	GALNS	N-acetylgalactosamine-6-sulfatase OS=Homo sapiens OX=9606 GN=GALNS PE=1 SV=1	0.984	0.994	0.999	1.297	1.031	0.842	0.935	1.07	0.912	0.414051	0.848984	0.935338	0.00312664	0.02861	0.465935	0.363179	0.342463	0.593774	0.848328	0.983846	0.985178	0.0428095	0.174551	0.915256	0.864659	0.85543	0.952955	3.0305e+06	2.91189e+06	2.95907e+06	2.43924e+06	3.65488e+06	2.97368e+06	3.03938e+06	2.9168e+06	2.81105e+06	3.39755e+06	2.54675e+06	3.6163e+06	4.59805e+06	4.06051e+06	3.58122e+06	2.17104e+06	2.83765e+06	2.38397e+06
High	Q10471	4	GALNT2	Polypeptide N-acetylgalactosaminyltransferase 2 OS=Homo sapiens OX=9606 GN=GALNT2 PE=1 SV=1	1.133	1.066	0.974	1.107	0.913	0.725	0.793	0.697	0.915	0.0779436	0.414562	0.993914	0.140451	0.240142	0.921745	0.914034	0.303728	0.585323	0.34868	0.848166	0.998158	0.53749	0.69064	0.994908	0.99922	0.825907	0.952955	657200	796484	685433	639040	826483	884723	488743	858438	697978	910601	587061	749886	1.14373e+06	813096	745681	558627	498667	423277
High	Q7Z7M9	5	GALNT5	Polypeptide N-acetylgalactosaminyltransferase 5 OS=Homo sapiens OX=9606 GN=GALNT5 PE=1 SV=1	0.981	1.017	0.902	1.083	0.92	0.825	0.979	1.003	1.029	0.460838	0.64838	0.457599	0.127488	0.16717	0.53626	0.257845	0.513635	0.273839	0.882091	0.928237	0.860052	0.504907	0.577054	0.958768	0.763497	0.934517	0.783109	1.75461e+06	1.66545e+06	1.55965e+06	1.51383e+06	1.98431e+06	1.6755e+06	1.8084e+06	1.83485e+06	1.29108e+06	1.75068e+06	1.35892e+06	1.74936e+06	1.86708e+06	1.90503e+06	1.72276e+06	1.44498e+06	1.4398e+06	1.33144e+06
High	Q14697	23	GANAB	Neutral alpha-glucosidase AB OS=Homo sapiens OX=9606 GN=GANAB PE=1 SV=3	0.957	1.019	1.134	0.925	0.719	0.675	0.77	0.814	0.719	0.669891	0.795072	0.249701	0.861753	0.692477	0.624647	0.972387	0.75242	0.563975	0.95424	0.973091	0.67582	0.983727	0.947409	0.981964	0.99922	0.975477	0.952955	1.16196e+07	1.91992e+07	1.11746e+07	1.65498e+07	1.87455e+07	1.31312e+07	1.69304e+07	1.6693e+07	1.34071e+07	2.1085e+07	1.72803e+07	1.07103e+07	1.5355e+07	1.45986e+07	7.36887e+06	1.09067e+07	1.359e+07	6.86474e+06
High	P04406	14	GAPDH	Glyceraldehyde-3-phosphate dehydrogenase OS=Homo sapiens OX=9606 GN=GAPDH PE=1 SV=3	0.771	0.905	0.939	0.858	0.794	0.827	0.941	1.07	0.884	0.126352	0.486772	0.655301	0.722353	0.880535	0.529246	0.347836	0.342907	0.700623	0.471474	0.8962	0.916535	0.954129	0.985366	0.950737	0.846048	0.855627	0.973998	1.66561e+08	2.38713e+08	1.31527e+08	1.81803e+08	1.42369e+08	1.63676e+08	2.01751e+08	1.79209e+08	1.60842e+08	2.20513e+08	1.86259e+08	1.43861e+08	1.73174e+08	1.7417e+08	1.38431e+08	1.37275e+08	1.57445e+08	1.20537e+08
High	Q9NY12	1	GAR1	H/ACA ribonucleoprotein complex subunit 1 OS=Homo sapiens OX=9606 GN=GAR1 PE=1 SV=1	0.679	0.709	0.851	0.674	0.01	0.721	1.86	0.01	0.01	0.125486	0.114817	0.480754	0.1742	1e-17	0.897989	2.20626e-05	1e-17	1e-17	0.469372	0.560232	0.867232	0.588654	2.14091e-16	0.994908	0.000279578	2.73023e-16	2.86341e-16	240544	290351	139506		230919	165356	175954	215555	206917	211691	244293		178097					190450
High	P41250	17	GARS	Glycine--tRNA ligase OS=Homo sapiens OX=9606 GN=GARS1 PE=1 SV=3	0.907	0.999	1.033	0.91	0.765	0.771	0.828	0.957	0.813	0.953291	0.919833	0.714809	0.953703	0.955638	0.808728	0.751867	0.664114	0.995782	0.998963	0.98532	0.93169	0.997788	0.999837	0.994908	0.997673	0.973412	0.999814	1.38723e+07	1.33108e+07	1.23161e+07	1.36278e+07	1.16909e+07	1.32915e+07	1.41235e+07	1.33469e+07	1.47742e+07	1.4072e+07	1.3859e+07	1.23617e+07	1.18514e+07	1.31577e+07	9.47261e+06	9.90726e+06	1.02878e+07	9.43067e+06
High	P22102	14	GART	Trifunctional purine biosynthetic protein adenosine-3 OS=Homo sapiens OX=9606 GN=GART PE=1 SV=1	1.034	0.91	0.994	0.887	0.691	0.738	0.775	0.93	0.832	0.258426	0.519434	0.975699	0.903391	0.539398	0.995333	0.997392	0.761183	0.920266	0.686618	0.913669	0.992828	0.990184	0.910239	0.998472	0.999298	0.976358	0.999814	6.9928e+06	5.90869e+06	6.42457e+06	7.05757e+06	5.74929e+06	6.03884e+06	6.73023e+06	5.19574e+06	6.61077e+06	5.39292e+06	7.28785e+06	6.09299e+06	4.44314e+06	5.94205e+06	4.0058e+06	4.51718e+06	4.95328e+06	4.11938e+06
High	P04062	5	GBA	Lysosomal acid glucosylceramidase OS=Homo sapiens OX=9606 GN=GBA PE=1 SV=3	1.133	1.119	1.133	1.028	0.931	0.929	0.925	1.276	0.859	0.0267077	0.268509	0.250083	0.230525	0.116877	0.203359	0.392022	0.0778707	0.800379	0.16428	0.761866	0.67582	0.679458	0.459506	0.671226	0.896074	0.413666	0.982507	3.02581e+06	2.77169e+06	2.82687e+06	3.13705e+06	3.46758e+06	2.92984e+06	2.4385e+06	3.30587e+06	3.11846e+06	2.77339e+06	2.29871e+06	2.85497e+06	3.34227e+06	3.04865e+06	2.1034e+06	2.37982e+06	2.17323e+06	1.97209e+06
High	Q04446	11	GBE1	1,4-alpha-glucan-branching enzyme OS=Homo sapiens OX=9606 GN=GBE1 PE=1 SV=3	0.986	1.163	1.199	1.075	0.828	0.723	0.855	0.905	0.852	0.475672	0.184525	0.103051	0.219254	0.706705	0.911565	0.637223	0.861641	0.832302	0.891697	0.664537	0.441484	0.666079	0.948746	0.994908	0.966407	0.98417	0.982507	6.70657e+06	5.86305e+06	5.84509e+06	6.55444e+06	6.20234e+06	7.35797e+06	7.5401e+06	6.49292e+06	7.58631e+06	7.14291e+06	7.40882e+06	6.9829e+06	6.40782e+06	6.51424e+06	4.47265e+06	4.13652e+06	4.38871e+06	3.40219e+06
High	P32455	6	GBP1	Guanylate-binding protein 1 OS=Homo sapiens OX=9606 GN=GBP1 PE=1 SV=2	2.644	0.937	1.116	0.888	0.657	0.697	0.725	0.864	0.745	1e-17	0.896445	0.277438	0.921002	0.463284	0.75547	0.743548	0.971213	0.679967	2.20748e-16	0.983846	0.706971	0.991581	0.875629	0.994908	0.996329	0.998679	0.97066	1.4179e+06	1.32625e+06	3.47041e+06	3.62341e+06	3.95962e+06	1.32432e+06	1.48683e+06	1.31033e+06	1.62003e+06	1.41367e+06	1.44234e+06	1.28147e+06	1.14883e+06	1.38509e+06	937045	791877	1.02459e+06	756918
High	P32456	1	GBP2	Guanylate-binding protein 2 OS=Homo sapiens OX=9606 GN=GBP2 PE=1 SV=3	2.257	0.894	0.917	0.821	0.616	0.615	0.705	0.748	0.535	6.76086e-09	0.882549	0.841743	0.75737	0.478123	0.316408	0.646029	0.482121	0.0508604	1.1742e-07	0.983846	0.961753	0.965123	0.881386	0.814439	0.968007	0.920193	0.322918	211088	169992	381240	449150	479365	155357	186827	153456	177333	156713	192678	155264	152309	158790	127193	97903.6	132936	106562
Medium	Q96PP8	1	GBP5	Guanylate-binding protein 5 OS=Homo sapiens OX=9606 GN=GBP5 PE=1 SV=1	100		100							1e-17		1e-17							2.20748e-16		2.45e-16									159776	157412	141960					27807
High	P02774	2	GC	Vitamin D-binding protein OS=Homo sapiens OX=9606 GN=GC PE=1 SV=2	1.214	1.406	1.084	1.589	0.869	0.818	1.03	0.542	0.809	0.0255545	0.00528556	0.41578	0.000379499	0.421097	0.569129	0.168569	0.0286374	0.97683	0.160959	0.0716452	0.840679	0.00671971	0.86174	0.966537	0.6122	0.213543	0.999814	507722	406149	482793	605705	627061	620507		656821	575041	514171	421243	721705	469856	1.16834e+06	454987	379409	342331	329647
High	P48507	2	GCLM	Glutamate--cysteine ligase regulatory subunit OS=Homo sapiens OX=9606 GN=GCLM PE=1 SV=1	0.924	0.838	0.978	0.773	0.729	0.748	0.884	1.02	0.991	0.846928	0.437449	0.935614	0.44253	0.94389	0.936032	0.526375	0.466337	0.358959	0.987998	0.864761	0.985178	0.860106	0.999837	0.996052	0.963138	0.908867	0.855475	723297	511249	500415	648373	586695	530747	538924	470653	603201	436474	711687	540420	394199	524777	399272	451876	414794	354776
High	Q92616	1	GCN1L1; GCN1	eIF-2-alpha kinase activator GCN1 OS=Homo sapiens OX=9606 GN=GCN1 PE=1 SV=6	0.881	0.801	0.892	0.829	0.01	0.672	12.143	1.003	0.881	0.970138	0.553593	0.796811	0.857343	1e-17	0.606345	1e-17	0.513825	0.712716	0.998963	0.914303	0.952286	0.983727	2.14091e-16	0.972292	2.38081e-16	0.934517	0.978044	48407.8			53447.7	34003.5		38784.2		31507.1	43192.5	62035.3		40132.9
High	P31150	13	GDI1	Rab GDP dissociation inhibitor alpha OS=Homo sapiens OX=9606 GN=GDI1 PE=1 SV=2	0.895	0.974	1.036	0.941	0.815	0.801	0.909	0.997	0.936	0.856422	0.920019	0.701995	0.767187	0.769674	0.650303	0.440481	0.532277	0.513591	0.990827	0.98532	0.930962	0.966965	0.963399	0.984319	0.925325	0.943234	0.94596	1.73687e+07	2.54093e+07	1.79432e+07	1.91225e+07	2.04082e+07	1.82739e+07	2.50332e+07	1.70773e+07	1.87701e+07	1.79564e+07	1.71905e+07	1.84093e+07	2.04751e+07	2.01828e+07	1.90276e+07	1.47358e+07	1.58597e+07	1.28971e+07
High	P50395	16	GDI2	Rab GDP dissociation inhibitor beta OS=Homo sapiens OX=9606 GN=GDI2 PE=1 SV=2	0.875	1.016	1.066	0.95	0.745	0.732	0.852	0.884	0.816	0.703331	0.812792	0.529858	0.716024	0.839088	0.965377	0.648122	0.947616	0.991053	0.965511	0.978749	0.877052	0.953588	0.97464	0.996052	0.968194	0.998679	0.999814	2.26705e+07	2.408e+07	2.09642e+07	2.26522e+07	2.19653e+07	2.35928e+07	2.57434e+07	2.27981e+07	2.5207e+07	2.46566e+07	2.53592e+07	2.40745e+07	2.18048e+07	2.38915e+07	1.80943e+07	1.77075e+07	1.96516e+07	1.71871e+07
High	Q06210	11	GFPT1	Glutamine--fructose-6-phosphate aminotransferase [isomerizing] 1 OS=Homo sapiens OX=9606 GN=GFPT1 PE=1 SV=3	1.021	0.926	1.093	0.853	0.71	0.732	0.718	0.787	0.677	0.255876	0.799575	0.400299	0.853245	0.789517	0.964744	0.711311	0.640418	0.389561	0.682953	0.97396	0.831257	0.983727	0.966012	0.996052	0.985053	0.973412	0.87858	2.93264e+06	2.45595e+06	2.70513e+06	3.25516e+06	2.46114e+06	2.61474e+06	2.76356e+06	2.28701e+06	3.19949e+06	2.55473e+06	3.26117e+06	2.23983e+06	1.99633e+06	2.06899e+06	1.74616e+06	1.82636e+06	2.08879e+06	1.61585e+06
High	P56159	3	GFRA1	GDNF family receptor alpha-1 OS=Homo sapiens OX=9606 GN=GFRA1 PE=1 SV=2	0.772	0.805	0.74	0.946	0.847	0.958	0.918	1.057	0.901	0.247673	0.239284	0.0261722	0.58897	0.391045	0.150272	0.413703	0.372459	0.633978	0.673967	0.734665	0.179991	0.920504	0.837193	0.569765	0.910282	0.871011	0.960572	920364	956344	668744	660279	851464	664296	845911	1.0176e+06	795704	777064	622176	641609	970565	974515	1.00087e+06	784260	614324	783268
High	O75223	7	GGCT	Gamma-glutamylcyclotransferase OS=Homo sapiens OX=9606 GN=GGCT PE=1 SV=1	0.888	0.943	0.99	0.97	0.825	0.924	0.983	1.079	0.948	0.801951	0.717646	0.99771	0.613624	0.719508	0.213993	0.24975	0.323188	0.475699	0.978918	0.946361	0.998849	0.922375	0.948746	0.687106	0.755444	0.837578	0.93741	1.21518e+07	1.21782e+07	1.0663e+08	1.61996e+07	1.44505e+07	2.2078e+07	1.45458e+07	3.56546e+07	2.00901e+07	1.92913e+07	3.69825e+07	1.62024e+07	1.91795e+07	1.22846e+07	9.93146e+06	4.07038e+07	2.86448e+07	6.1164e+07
High	Q92820	7	GGH	Gamma-glutamyl hydrolase OS=Homo sapiens OX=9606 GN=GGH PE=1 SV=2	0.971	1.078	0.969	1.262	1.109	1.057	1.081	1.117	1.032	0.576455	0.475224	0.857061	0.0184382	0.048925	0.0474982	0.10713	0.251403	0.268572	0.912927	0.890096	0.965887	0.158474	0.258528	0.257673	0.471554	0.762655	0.776637	2.07668e+07	2.20042e+07	2.08563e+07	2.0325e+07	2.75271e+07	2.4767e+07	2.58105e+07	2.63765e+07	2.18079e+07	2.33548e+07	1.84433e+07	2.58234e+07	3.04546e+07	2.8671e+07	2.92937e+07	2.42234e+07	2.19551e+07	2.31705e+07
Medium	Q9BRX5	1	GINS3	DNA replication complex GINS protein PSF3 OS=Homo sapiens OX=9606 GN=GINS3 PE=1 SV=1	0.782	0.771	0.917	0.772	0.624	0.7	0.635	1.182	0.966	0.532272	0.372958	0.861339	0.553795	0.513998	0.770799	0.331489	0.158579	0.423519	0.909108	0.837727	0.96633	0.911842	0.89347	0.994908	0.836079	0.604452	0.908353	170781	164958	113382	151747	131286	125093	153886	129180	159093	139930	154200	136636	101096	129497	119851	104688	81659.4	89994.1
High	Q9BRT9	2	GINS4	DNA replication complex GINS protein SLD5 OS=Homo sapiens OX=9606 GN=GINS4 PE=1 SV=1	0.902	0.964	0.964	0.932	0.689	0.699	0.699	0.811	0.756	0.942356	0.843395	0.986066	0.7227	0.714757	0.765433	0.614619	0.740582	0.731832	0.998963	0.983846	0.995044	0.954129	0.948746	0.994908	0.966407	0.975477	0.978217	525658	566379	486229	566405	466229	460392	543175	550494	574619	495920	519861	546486	454769	507100	369320	353034	381571	311213
High	O14908	5	GIPC1	PDZ domain-containing protein GIPC1 OS=Homo sapiens OX=9606 GN=GIPC1 PE=1 SV=2	1.049	0.868	1.063	0.907	0.788	0.717	0.771	0.929	0.739	0.215275	0.519171	0.498534	0.803265	0.674837	0.874327	0.979854	0.768174	0.654011	0.637802	0.913669	0.86854	0.972178	0.947105	0.994908	0.99922	0.98079	0.968328	987520	989077	906458	1.11764e+06	973337	830312	881808	743905	1.0054e+06	807451	1.14077e+06	990883	680680	933334	751356	683644	780123	618809
High	Q9Y2X7	1	GIT1	ARF GTPase-activating protein GIT1 OS=Homo sapiens OX=9606 GN=GIT1 PE=1 SV=2	0.877	1.031	0.973	0.776	0.454	0.602	0.236	1.02	0.401	0.95442	0.528703	0.827539	0.624168	0.0719945	0.261815	8.02252e-09	0.46663	0.000963381	0.998963	0.913669	0.960032	0.922375	0.333498	0.742647	1.41113e-07	0.908867	0.0124973	123857	103535	184165	97017.4	84888.1	134896		101051	121699	119261	65235.3	76720	92908.6	99478.3	32794.3	57625.2	54979.8	97923.1
High	P06280	4	GLA	Alpha-galactosidase A OS=Homo sapiens OX=9606 GN=GLA PE=1 SV=1	1.232	1.108	0.965	1.062	1.23	0.944	1.058	0.826	0.859	0.00560507	0.291474	0.867919	0.163105	0.00127008	0.173355	0.131518	0.805953	0.801638	0.0483181	0.776713	0.96633	0.575881	0.0119165	0.619562	0.528812	0.98417	0.982507	1.16906e+06	2.09438e+06	2.46157e+06	2.30848e+06	2.47826e+06	2.11454e+06	1.18291e+06	1.96751e+06	2.02842e+06	2.27998e+06	1.93124e+06	1.94604e+06	2.22636e+06	2.15174e+06	1.36594e+06	1.37817e+06	2.25555e+06	930846
High	P16278	7	GLB1	Beta-galactosidase OS=Homo sapiens OX=9606 GN=GLB1 PE=1 SV=2	1.008	1.002	0.974	1.05	0.88	0.756	0.795	1.04	0.833	0.337694	0.741528	0.915508	0.164613	0.211833	0.889567	0.904578	0.414222	0.911487	0.774402	0.954807	0.98279	0.577084	0.652532	0.994908	0.99922	0.89743	0.999814	2.5357e+06	2.33006e+06	2.38248e+06	2.13329e+06	2.75765e+06	2.10691e+06	2.09365e+06	2.34558e+06	2.26428e+06	2.50966e+06	2.43554e+06	2.48917e+06	2.54396e+06	2.65195e+06	2.34513e+06	1.89941e+06	1.85475e+06	1.81214e+06
High	Q92896	16	GLG1	Golgi apparatus protein 1 OS=Homo sapiens OX=9606 GN=GLG1 PE=1 SV=2	0.94	1.08	1.004	1.06	1.072	0.934	0.944	0.814	0.913	0.79057	0.463217	0.905081	0.258883	0.0740009	0.193148	0.340814	0.752275	0.590649	0.977658	0.885523	0.978286	0.72539	0.341041	0.651186	0.842378	0.975477	0.952955	6.95325e+06	6.97945e+06	6.1016e+06	6.21421e+06	7.33041e+06	7.91597e+06	7.23199e+06	7.16097e+06	7.38297e+06	7.58139e+06	5.96885e+06	6.18325e+06	8.07726e+06	7.69449e+06	7.54838e+06	7.21221e+06	7.01487e+06	5.8712e+06
High	Q04760	5	GLO1	Lactoylglutathione lyase OS=Homo sapiens OX=9606 GN=GLO1 PE=1 SV=4	0.823	0.927	0.879	0.867	0.731	0.811	0.807	1.02	0.929	0.347406	0.61767	0.313787	0.77727	0.759671	0.602849	0.845266	0.466859	0.535644	0.782958	0.922144	0.748968	0.970813	0.961992	0.972292	0.99922	0.908867	0.949201	9.52237e+06	1.15092e+07	8.80639e+06	9.66287e+06	8.36349e+06	7.62302e+06	9.53699e+06	1.11937e+07	9.92074e+06	8.88294e+06	9.04825e+06	9.70897e+06	7.81087e+06	8.65694e+06	6.70988e+06	8.23507e+06	7.37694e+06	8.52043e+06
High	Q9HC38	5	GLOD4	Glyoxalase domain-containing protein 4 OS=Homo sapiens OX=9606 GN=GLOD4 PE=1 SV=1	0.838	0.936	0.932	0.894	0.8	0.848	0.983	1.088	1.033	0.4343	0.766768	0.609959	0.948819	0.645273	0.441569	0.249869	0.304208	0.265696	0.866309	0.96308	0.911668	0.996726	0.934575	0.904602	0.755444	0.825907	0.773052	3.65411e+06	3.46582e+06	2.72495e+06	3.33391e+06	2.78552e+06	2.8987e+06	3.60204e+06	3.48296e+06	3.2508e+06	3.13472e+06	3.29155e+06	3.76583e+06	2.56281e+06	3.31032e+06	2.74376e+06	3.03699e+06	2.48793e+06	2.68527e+06
High	O76003	10	GLRX3	Glutaredoxin-3 OS=Homo sapiens OX=9606 GN=GLRX3 PE=1 SV=2	0.864	0.865	0.956	0.935	0.723	0.736	0.82	0.904	0.814	0.621538	0.289883	0.767268	0.804181	0.715832	0.988801	0.788357	0.865783	0.997337	0.932702	0.775134	0.946373	0.972201	0.948746	0.998167	0.99922	0.98417	0.999814	7.75009e+06	7.21856e+06	6.34827e+06	7.17602e+06	5.79302e+06	6.52583e+06	7.14569e+06	6.45951e+06	7.56219e+06	6.31279e+06	7.3338e+06	7.91002e+06	5.23127e+06	6.97961e+06	5.0841e+06	5.28762e+06	5.40503e+06	4.61605e+06
High	O94925	2	GLS	Glutaminase kidney isoform, mitochondrial OS=Homo sapiens OX=9606 GN=GLS PE=1 SV=1	0.86	0.913	1.272	0.744	0.71	0.685	0.726	0.782	0.805	0.843245	0.92831	0.061203	0.402849	0.875495	0.685094	0.747691	0.616641	0.958207	0.987998	0.987748	0.326416	0.834533	0.983847	0.987236	0.997234	0.971727	0.999814	144844	399777	138265	225346	239236	125478	210076	226279	239548	337498	213894	104282	193826	223460	78583.8	202782	164264	99962.4
High	P00367	5	GLUD1	Glutamate dehydrogenase 1, mitochondrial OS=Homo sapiens OX=9606 GN=GLUD1 PE=1 SV=2	0.745	0.727	0.769	0.792	0.642	0.571	0.755	0.67	0.699	0.139111	0.0539495	0.0587975	0.51082	0.40261	0.157999	0.897612	0.224622	0.477918	0.497094	0.376522	0.315015	0.9014	0.847316	0.586284	0.99922	0.724389	0.937448	372276	1.755e+06	461570	1.03078e+06	1.34408e+06	382352	1.01545e+06	1.05153e+06	830121	1.36923e+06	1.15742e+06	637723	1.29334e+06	1.01815e+06	571745	754288	997562	203161
High	P15104	2	GLUL	Glutamine synthetase OS=Homo sapiens OX=9606 GN=GLUL PE=1 SV=4	0.914	1.096	1.045	0.852	0.713	0.735	0.74	1.123	0.769	0.881189	0.312666	0.586862	0.854628	0.839807	0.983586	0.822389	0.241565	0.793798	0.995036	0.793972	0.900271	0.983727	0.97464	0.998049	0.99922	0.743374	0.982507	785943	849572	761146	808253	679102	824704	1.16158e+06	870671	878703	803143	792255	780064	634199	670033	626070	601051	520268	551064
High	P17900	4	GM2A	Ganglioside GM2 activator OS=Homo sapiens OX=9606 GN=GM2A PE=1 SV=4	0.951	1.04	1.005	1.134	0.962	0.864	0.911	0.955	1.026	0.649784	0.543127	0.875209	0.0468163	0.0654323	0.383446	0.433723	0.672434	0.280747	0.944374	0.914072	0.968142	0.307162	0.313197	0.856134	0.923275	0.973412	0.79135	2.30796e+06	2.29139e+06	2.22798e+06	2.07455e+06	2.88396e+06	2.67124e+06	2.59662e+06	2.62137e+06	2.55398e+06	2.48329e+06	2.09026e+06	2.76516e+06	2.77613e+06	2.55215e+06	2.31284e+06	2.34879e+06	2.1815e+06	2.17191e+06
High	P60983	4	GMFB	Glia maturation factor beta OS=Homo sapiens OX=9606 GN=GMFB PE=1 SV=2	0.753	0.987	0.908	0.839	0.777	0.729	0.69	0.946	0.941	0.0997474	0.798386	0.510863	0.789897	0.749461	0.94881	0.572224	0.703022	0.499228	0.408325	0.97396	0.868855	0.972178	0.956905	0.996052	0.963138	0.973517	0.94303	1.96135e+06	1.04582e+06	1.37567e+06	1.22214e+06	1.16406e+06	1.43906e+06	1.56162e+06	1.51011e+06	1.30131e+06	948116	1.41852e+06	1.72948e+06	829107	1.11614e+06	1.31861e+06	1.31923e+06	1.28627e+06	1.11952e+06
High	P36959	1	GMPR	GMP reductase 1 OS=Homo sapiens OX=9606 GN=GMPR PE=1 SV=1
High	P49915	14	GMPS	GMP synthase [glutamine-hydrolyzing] OS=Homo sapiens OX=9606 GN=GMPS PE=1 SV=1	0.93	0.808	0.945	0.79	0.672	0.714	0.81	1.005	0.848	0.783329	0.144655	0.693445	0.350888	0.448784	0.857158	0.832092	0.508935	0.849095	0.975723	0.594072	0.928472	0.807519	0.862705	0.994908	0.99922	0.932785	0.985678	5.36823e+06	4.48996e+06	3.79531e+06	5.63874e+06	3.56145e+06	3.87999e+06	4.35249e+06	3.75207e+06	4.67649e+06	3.81684e+06	5.64422e+06	4.41934e+06	2.53104e+06	4.33974e+06	2.8912e+06	3.51761e+06	3.91932e+06	2.94837e+06
High	P04899	3	GNAI2	Guanine nucleotide-binding protein G(i) subunit alpha-2 OS=Homo sapiens OX=9606 GN=GNAI2 PE=1 SV=3	0.983	0.899	1.06	1.027	0.79	0.912	0.835	0.758	0.738	0.44762	0.712392	0.517835	0.266354	0.652958	0.241865	0.718919	0.519324	0.650189	0.869598	0.946361	0.870584	0.733641	0.936489	0.723509	0.987945	0.93582	0.968328	1.17346e+06	1.42035e+06	1.00399e+06	1.29206e+06	1.48126e+06	1.03162e+06	1.25803e+06	1.1459e+06	1.2589e+06	1.31331e+06	1.42575e+06	1.01654e+06	1.2902e+06	1.49603e+06	921724	1.17167e+06	1.14593e+06	1.00305e+06
High	O95467	1	GNAS	Neuroendocrine secretory protein 55 OS=Homo sapiens OX=9606 GN=GNAS PE=2 SV=1	1.226	1.689	1.542	1.422	1.673	1.45	1.52	1.386	1.823	0.0189055	5.3819e-05	0.000575399	0.00387841	5.69218e-06	0.000196443	0.0010997	0.0318729	0.000170456	0.125788	0.00110707	0.00669969	0.051026	7.36543e-05	0.00214633	0.0111724	0.231775	0.00256559	464620	508721	607602	483299	639952	1.00687e+06	820926	661022	749762	1.01847e+06	515860	544809	739531	707833	775762	778551	902448	691897
High	P62873	3	GNB1	Guanine nucleotide-binding protein G(I)/G(S)/G(T) subunit beta-1 OS=Homo sapiens OX=9606 GN=GNB1 PE=1 SV=3	1.023	1.102	1.213	1.02	1.04	1.085	1.073	1.187	0.985	0.317867	0.297562	0.0920369	0.366188	0.0575229	0.0333229	0.115367	0.15286	0.372903	0.762462	0.783827	0.411268	0.820573	0.289458	0.194659	0.488187	0.604452	0.866907	578433	657706	8.346e+06	672695	672607	576389	816186	679991	698075	705410	824041	572365	608193	760118	695577	645019	756552	1.44532e+07
High	P62879	2	GNB2	Guanine nucleotide-binding protein G(I)/G(S)/G(T) subunit beta-2 OS=Homo sapiens OX=9606 GN=GNB2 PE=1 SV=3	0.986	0.894	0.933	0.839	0.67	0.771	0.749	1.143	0.771	0.472003	0.690968	0.773645	0.793477	0.58788	0.806642	0.864261	0.209564	0.800281	0.8912	0.939316	0.946373	0.972178	0.921374	0.994908	0.99922	0.695357	0.982507	641747	737501	540413	726002	734065	631672	745393	621328	637023	573659	786419	554844	541086	749912	401631	608814	512193	481966
High	P63244	11	GNB2L1; RACK1	Receptor of activated protein C kinase 1 OS=Homo sapiens OX=9606 GN=RACK1 PE=1 SV=3	0.889	0.977	1.049	0.842	0.689	0.694	0.716	0.791	0.667	0.809346	0.941737	0.620081	0.628306	0.532505	0.73582	0.6977	0.657367	0.354534	0.980573	0.987785	0.911668	0.922375	0.904798	0.994908	0.984931	0.973412	0.854901	1.41079e+07	1.49008e+07	1.26082e+07	1.49693e+07	1.20421e+07	1.48766e+07	1.59389e+07	1.29715e+07	1.55861e+07	1.46671e+07	1.66001e+07	1.25923e+07	1.16617e+07	1.26098e+07	9.74071e+06	9.60424e+06	1.09294e+07	8.88369e+06
High	Q9UBI6	2	GNG12	Guanine nucleotide-binding protein G(I)/G(S)/G(O) subunit gamma-12 OS=Homo sapiens OX=9606 GN=GNG12 PE=1 SV=3	0.939	0.951	0.95	1.082	0.917	0.936	0.909	1.059	0.938	0.725141	0.99741	0.830592	0.166682	0.185005	0.188825	0.439542	0.367581	0.507061	0.9692	0.999114	0.960032	0.578419	0.607653	0.645463	0.924913	0.866085	0.943585	759145	880468	522639	742344	928024	612282	793525	731588	676807	741158	829764	836872	915824	861487	574478	817619	782225	634065
High	P46926	3	GNPDA1	Glucosamine-6-phosphate isomerase 1 OS=Homo sapiens OX=9606 GN=GNPDA1 PE=1 SV=1	0.955	1.102	1.117	0.997	0.778	0.827	1.034	1.108	0.96	0.638598	0.285971	0.27783	0.370967	0.747336	0.526924	0.162026	0.267367	0.44224	0.942249	0.774731	0.707203	0.823401	0.956905	0.950248	0.602157	0.78179	0.924848	859244	910395	826288	812594	799783	936851	888674	957512	904511	994327	1.01124e+06	923041	925772	842964	717487	712512	585629	552423
High	Q8TDQ7	1	GNPDA2	Glucosamine-6-phosphate isomerase 2 OS=Homo sapiens OX=9606 GN=GNPDA2 PE=1 SV=1	0.709	0.679	0.758	0.95	0.804	0.696	0.707	0.913	0.848	0.175697	0.0498767	0.141118	0.634675	0.660257	0.75164	0.65281	0.82734	0.848496	0.56616	0.355984	0.531799	0.922375	0.940858	0.994908	0.968194	0.98417	0.985678	318846	339901	208133	261644		417362	244860	223429	210149	334505	249426	405746	312765	288278		302484	231857
Medium	Q96EK6	1	GNPNAT1	Glucosamine 6-phosphate N-acetyltransferase OS=Homo sapiens OX=9606 GN=GNPNAT1 PE=1 SV=1	1.227	1.446	1.558	1.125	1.141	1.062	1.074	1.19	1.022	0.0813742	0.0189208	0.00244333	0.197233	0.0620066	0.0444116	0.113664	0.149439	0.287772	0.356122	0.193753	0.0237467	0.629382	0.303217	0.243747	0.483685	0.598776	0.796351	142315	160702	188718	205541	167600	199540	258482	212297	206955	235622	303622	155454	186036	175541		149755	198836	126779
High	Q9UJJ9	3	GNPTG	N-acetylglucosamine-1-phosphotransferase subunit gamma OS=Homo sapiens OX=9606 GN=GNPTG PE=1 SV=1	0.893	0.897	0.723	1.161	0.797	0.794	0.618	0.74	0.631	0.961317	0.678313	0.0169551	0.048657	0.632551	0.685536	0.272482	0.45011	0.236528	0.998963	0.933826	0.12864	0.312227	0.930455	0.987236	0.777523	0.906683	0.728828	999659	953632	899787	812341	1.1393e+06	945638	712751	916360	909663	827140	634512	1.16987e+06	1.16344e+06	1.00845e+06	1.17524e+06	700998	697801	642646
High	P15586	14	GNS	N-acetylglucosamine-6-sulfatase OS=Homo sapiens OX=9606 GN=GNS PE=1 SV=3	1.039	1.052	1.002	1.138	0.957	0.844	0.956	1.143	0.862	0.243274	0.601273	0.917574	0.103479	0.243155	0.456495	0.309176	0.209722	0.786721	0.667379	0.920437	0.984101	0.45721	0.694721	0.908371	0.809927	0.695357	0.982507	2.27619e+07	2.26254e+07	2.13387e+07	2.23005e+07	2.61008e+07	2.32809e+07	2.56935e+07	2.36604e+07	2.39866e+07	2.41234e+07	2.07759e+07	2.41862e+07	2.70835e+07	2.58821e+07	2.27384e+07	1.99896e+07	2.11079e+07	1.80275e+07
High	Q08378	1	GOLGA3	Golgin subfamily A member 3 OS=Homo sapiens OX=9606 GN=GOLGA3 PE=1 SV=2
High	Q8NBJ4	10	GOLM1	Golgi membrane protein 1 OS=Homo sapiens OX=9606 GN=GOLM1 PE=1 SV=1	1.874	1.291	1.057	1.077	1.307	1.091	1.129	0.842	1.526	7.90366e-11	0.030629	0.579447	0.214115	0.00412266	0.0308816	0.0686927	0.873642	0.00337313	1.43603e-09	0.258723	0.898811	0.660238	0.0344286	0.184042	0.332461	0.98417	0.0363308	6.04063e+06	4.46471e+06	1.0383e+07	8.92422e+06	1.02467e+07	8.13482e+06	6.07949e+06	5.88997e+06	6.25628e+06	6.12337e+06	3.96858e+06	5.96774e+06	5.6797e+06	5.38776e+06	6.51003e+06	7.54438e+06	7.77077e+06	5.58764e+06
High	Q9HD26	3	GOPC	Golgi-associated PDZ and coiled-coil motif-containing protein OS=Homo sapiens OX=9606 GN=GOPC PE=1 SV=1	1.033	0.904	0.983	0.828	0.688	0.857	0.678	0.856	0.664	0.323482	0.859748	0.880011	0.761193	0.728805	0.40901	0.515354	0.934624	0.342272	0.767098	0.983846	0.968414	0.966612	0.950922	0.885564	0.962156	0.998315	0.840233	417940	356825	353170	449428	375635	201151	387361	303118	399858	289130	1.05389e+06	305233	87683.1	325199	258419	254514	693574	636111
High	Q9H8Y8	2	GORASP2	Golgi reassembly-stacking protein 2 OS=Homo sapiens OX=9606 GN=GORASP2 PE=1 SV=3	0.685	1.062	1.022	0.806	0.679	0.635	0.78	0.799	0.78	0.0725857	0.382846	0.692594	0.620817	0.660736	0.411001	0.9772	0.689673	0.841822	0.336832	0.84084	0.928472	0.922375	0.940858	0.887432	0.99922	0.973517	0.985343	413562	525658	338897	468431	308753	470443	556933	441288	444419	468059	560788	272106	315534	415402	192843	307050	329491	266320
High	P17174	8	GOT1	Aspartate aminotransferase, cytoplasmic OS=Homo sapiens OX=9606 GN=GOT1 PE=1 SV=3	0.853	0.913	0.929	0.901	0.788	0.758	0.859	0.919	0.845	0.569198	0.548046	0.590858	0.994575	0.915201	0.88091	0.618775	0.805287	0.861036	0.912927	0.914303	0.90123	0.998535	0.997836	0.994908	0.966407	0.98417	0.989276	5.3657e+06	5.58434e+06	4.23037e+06	4.86885e+06	4.75034e+06	4.88606e+06	5.42877e+06	4.75787e+06	4.97504e+06	5.39692e+06	5.05033e+06	5.2887e+06	4.80946e+06	5.17939e+06	4.30371e+06	4.679e+06	4.31579e+06	3.90231e+06
High	P00505	11	GOT2	Aspartate aminotransferase, mitochondrial OS=Homo sapiens OX=9606 GN=GOT2 PE=1 SV=3	0.903	0.973	0.952	0.987	0.779	0.797	0.912	0.885	0.806	0.921641	0.913146	0.737816	0.527023	0.966884	0.6695	0.430898	0.943563	0.961755	0.99827	0.98532	0.93749	0.907265	0.999837	0.987236	0.923275	0.998679	0.999814	1.19165e+07	2.09948e+07	9.47968e+06	1.40627e+07	1.71215e+07	1.12549e+07	1.68154e+07	1.65758e+07	1.31671e+07	1.65573e+07	1.40015e+07	1.30513e+07	1.69057e+07	1.47911e+07	1.08035e+07	1.16539e+07	1.33226e+07	1.01514e+07
High	P35052	13	GPC1	Glypican-1 OS=Homo sapiens OX=9606 GN=GPC1 PE=1 SV=2	0.917	1.127	1.018	1.188	0.931	0.813	0.834	0.969	0.781	0.966038	0.283075	0.813516	0.053308	0.308807	0.59206	0.722111	0.624262	0.848137	0.998963	0.772402	0.95993	0.330852	0.778235	0.972292	0.987945	0.97226	0.985678	1.34036e+07	1.24042e+07	1.16482e+07	9.60305e+06	1.2655e+07	1.53897e+07	1.30927e+07	1.39409e+07	1.35819e+07	1.49617e+07	9.88301e+06	1.30759e+07	1.79081e+07	1.48102e+07	1.53033e+07	9.40678e+06	9.5458e+06	9.90788e+06
High	O75487	2	GPC4	Glypican-4 OS=Homo sapiens OX=9606 GN=GPC4 PE=1 SV=4	0.875	1.02	1.014	1.124	0.899	0.87	0.828	1.031	0.733	0.886549	0.551856	0.727154	0.132853	0.319513	0.362868	0.749886	0.4356	0.62736	0.997297	0.914303	0.934521	0.515435	0.791519	0.849553	0.997673	0.903157	0.955673	447846	452878	395359	348905	489389	460553	427917	469943	442581	528044	362385	455404	521559	497718	493611	364477	401288	305797
High	Q9Y625	1	GPC6	Glypican-6 OS=Homo sapiens OX=9606 GN=GPC6 PE=1 SV=1	1.419	1.746	1.272	1.888	1.198	1.16	0.896	1.455	1.235	0.0134829	0.000892649	0.0819096	8.21871e-05	0.0413226	0.0125611	0.484772	0.017783	0.0518181	0.0989022	0.0152793	0.38851	0.00162648	0.233368	0.0869331	0.950254	0.146813	0.327328		95180.4	107340		169938	162703	197200	166220	121075	195652	88419			179664	174690	113895	113997	110442
High	P06744	15	GPI	Glucose-6-phosphate isomerase OS=Homo sapiens OX=9606 GN=GPI PE=1 SV=4	0.958	1.128	1.211	1.02	0.87	0.784	0.886	1.037	0.93	0.662313	0.279813	0.0867082	0.389898	0.519484	0.73749	0.516378	0.42056	0.534241	0.953031	0.769239	0.396798	0.826472	0.896909	0.994908	0.962156	0.89743	0.949201	2.01074e+07	2.39141e+07	2.09235e+07	2.28164e+07	2.19157e+07	2.46508e+07	2.75441e+07	2.40418e+07	2.75013e+07	2.76388e+07	2.54434e+07	2.28094e+07	2.26305e+07	2.37116e+07	1.72622e+07	2.06703e+07	2.02694e+07	1.57406e+07
High	Q92917	1	GPKOW	G-patch domain and KOW motifs-containing protein OS=Homo sapiens OX=9606 GN=GPKOW PE=1 SV=2
High	Q14956	2	GPNMB	Transmembrane glycoprotein NMB OS=Homo sapiens OX=9606 GN=GPNMB PE=1 SV=2	0.916	1.001	0.998	1.078	0.66	0.746	0.824	1.244	0.816	0.905475	0.742121	0.917254	0.111773	0.479601	0.947788	0.766021	0.0996026	0.987977	0.99827	0.954807	0.984101	0.470886	0.881386	0.996052	0.99922	0.474186	0.999814	1.83713e+06	2.36347e+06	1.67995e+06	1.93923e+06	2.05851e+06	1.85011e+06	2.00512e+06	2.40902e+06	1.94219e+06	2.24373e+06	1.96345e+06	2.22249e+06	2.1622e+06	2.09974e+06	1.39881e+06	1.28526e+06	1.28559e+06	1.52423e+06
High	Q13098	3	GPS1	COP9 signalosome complex subunit 1 OS=Homo sapiens OX=9606 GN=GPS1 PE=1 SV=4	1.034	1.079	1.267	0.97	0.776	0.735	0.83	0.849	0.832	0.289408	0.379948	0.0465859	0.552552	0.797286	0.986477	0.742873	0.903176	0.917993	0.728632	0.84084	0.261504	0.911842	0.966012	0.998167	0.995991	0.993621	0.999814	667899	530883	604268	694178	537708	749938	636656	574894	810026	664377	696476	564792	526121	645689	442961	480353	419876	304350
High	P62993	7	GRB2	Growth factor receptor-bound protein 2 OS=Homo sapiens OX=9606 GN=GRB2 PE=1 SV=1	0.882	0.889	0.907	0.906	0.838	0.797	0.899	0.969	0.894	0.786569	0.432878	0.457817	0.977583	0.660801	0.670113	0.473866	0.623162	0.660707	0.975723	0.861691	0.860052	0.997788	0.940858	0.987236	0.948809	0.97226	0.968328	6.1025e+06	5.03011e+06	3.19805e+06	5.42329e+06	4.84527e+06	4.3722e+06	4.89548e+06	4.64694e+06	5.45721e+06	4.05291e+06	5.42795e+06	6.55054e+06	4.14336e+06	5.90165e+06	5.764e+06	4.94233e+06	5.19644e+06	4.00797e+06
High	Q9UBQ7	1	GRHPR	Glyoxylate reductase/hydroxypyruvate reductase OS=Homo sapiens OX=9606 GN=GRHPR PE=1 SV=1	2.555	0.71	0.82	0.683	0.622	0.536	0.579	1.077	0.664	1.77636e-15	0.0981734	0.331073	0.174318	0.426476	0.077882	0.156778	0.32644	0.341823	3.81432e-14	0.526812	0.759691	0.588654	0.862705	0.365411	0.590297	0.839039	0.840233	268438	397850		834819		201025	221246	267461	269560	278790	257579	223309			203775		202670	137168
High	P28799	16	GRN	Progranulin OS=Homo sapiens OX=9606 GN=GRN PE=1 SV=2	1.059	1.127	1.016	1.107	1.194	1.093	1.058	1.509	1.141	0.180255	0.281559	0.828638	0.152052	0.0177115	0.030427	0.131535	0.0111056	0.115511	0.575356	0.770076	0.960032	0.553711	0.118834	0.182398	0.528812	0.0995265	0.52664	3.5357e+07	2.98777e+07	3.04991e+07	2.98579e+07	3.74323e+07	3.42254e+07	3.47195e+07	3.52487e+07	3.36155e+07	3.2106e+07	2.59431e+07	3.78148e+07	3.44538e+07	3.61837e+07	3.78121e+07	3.78049e+07	3.61236e+07	3.3148e+07
High	Q9BQ67	5	GRWD1	Glutamate-rich WD repeat-containing protein 1 OS=Homo sapiens OX=9606 GN=GRWD1 PE=1 SV=1	0.948	1.06	1.086	0.655	0.677	0.728	0.785	0.777	0.668	0.668011	0.398436	0.397689	0.0577585	0.596626	0.939972	0.951349	0.596561	0.358175	0.95424	0.842032	0.828849	0.342623	0.921374	0.996052	0.99922	0.966196	0.855475	1.24951e+06	680389	964099	1.33083e+06	834864	1.21089e+06	1.14177e+06	1.14214e+06	1.47899e+06	1.20375e+06	611472	535068	708786	824955	556069	952107	1.0325e+06	540915
High	P06396	20	GSN	Gelsolin OS=Homo sapiens OX=9606 GN=GSN PE=1 SV=1	0.963	0.915	1	0.917	0.826	0.85	0.841	0.996	0.891	0.628404	0.547827	0.929202	0.912596	0.716382	0.433228	0.692656	0.536503	0.673955	0.934692	0.914303	0.985178	0.990552	0.948746	0.899044	0.984931	0.946532	0.968328	3.61358e+07	3.47154e+07	3.29136e+07	3.52324e+07	2.85276e+07	3.05771e+07	3.6557e+07	3.22732e+07	3.61063e+07	3.14711e+07	3.63938e+07	3.64028e+07	2.48492e+07	3.22003e+07	2.6304e+07	2.933e+07	2.97265e+07	2.62874e+07
High	P15170	2	GSPT1	Eukaryotic peptide chain release factor GTP-binding subunit ERF3A OS=Homo sapiens OX=9606 GN=GSPT1 PE=1 SV=1	0.841	0.824	0.948	0.794	0.629	0.716	0.851	1.066	0.875	0.516147	0.318097	0.79416	0.513001	0.316402	0.871927	0.651572	0.351872	0.733936	0.905492	0.793972	0.951461	0.901581	0.791006	0.994908	0.968194	0.866085	0.978217	1.6406e+06	1.46853e+06	1.31328e+06	2.01117e+06	782695	901723	853463	2.02569e+06	814419	658250	833695	1.43988e+06	347123	645350	488153	555671	857646	289111
High	Q8IYD1	1	GSPT2	Eukaryotic peptide chain release factor GTP-binding subunit ERF3B OS=Homo sapiens OX=9606 GN=GSPT2 PE=1 SV=2	1.187	1.289	1.391	0.665	0.697	0.973	0.805	0.915	0.992	0.0977513	0.0421417	0.0144764	0.16469	0.823151	0.126538	0.857992	0.821697	0.356393	0.404358	0.320915	0.112743	0.577084	0.969275	0.512231	0.99922	0.98417	0.855475	137461	339663	297199	257082	221298	313289	328871	235977	265510	269283	340180	114989	179419	169616	130340	174096		202471
High	P00390	6	GSR	Glutathione reductase, mitochondrial OS=Homo sapiens OX=9606 GN=GSR PE=1 SV=2	0.796	0.747	0.818	0.758	0.632	0.735	0.794	0.985	0.702	0.255651	0.0659183	0.105059	0.245937	0.282039	0.98367	0.907025	0.571931	0.488892	0.682953	0.429384	0.446028	0.700564	0.749664	0.998049	0.99922	0.963055	0.940298	2.6165e+06	2.99656e+06	1.94529e+06	2.46782e+06	2.2001e+06	2.26685e+06	2.20673e+06	2.04971e+06	2.45171e+06	2.36373e+06	2.12418e+06	2.46814e+06	1.7418e+06	2.43318e+06	1.79466e+06	2.12527e+06	2.19252e+06	2.76929e+06
High	P48637	12	GSS	Glutathione synthetase OS=Homo sapiens OX=9606 GN=GSS PE=1 SV=1	0.82	0.857	0.847	0.873	0.714	0.735	0.855	0.975	0.776	0.331832	0.259463	0.185053	0.815011	0.663036	0.981548	0.636879	0.604247	0.824012	0.769365	0.75771	0.595235	0.973382	0.9412	0.998049	0.966407	0.969212	0.982507	1.01634e+07	9.60927e+06	7.38541e+06	8.97342e+06	8.37356e+06	7.85413e+06	9.41187e+06	8.34278e+06	8.45108e+06	8.40846e+06	8.21341e+06	8.7961e+06	8.11371e+06	8.61135e+06	6.81569e+06	6.79796e+06	6.82448e+06	7.26678e+06
Medium	P08263	1	GSTA1	Glutathione S-transferase A1 OS=Homo sapiens OX=9606 GN=GSTA1 PE=1 SV=3	1.051	1.11	1.184	0.942	0.805	0.941	0.973	1.048	1.043	0.335026	0.269087	0.158466	0.672553	0.692561	0.179566	0.270763	0.393918	0.247388	0.770528	0.761866	0.55648	0.934694	0.947409	0.631558	0.77544	0.885281	0.740359	237729	233560	254046	247764	229877	235236	324053	261605	241337	279072	292302	221943	208146	261431	189652	214531	174481	217150
High	Q9Y2Q3	1	GSTK1	Glutathione S-transferase kappa 1 OS=Homo sapiens OX=9606 GN=GSTK1 PE=1 SV=3	0.743	0.648	0.696	0.629	0.424	0.456	0.506	0.64	0.598	0.296033	0.030782	0.0465545	0.0842163	0.0169775	0.00820298	0.0384758	0.154814	0.149889	0.736497	0.258723	0.261504	0.411472	0.114891	0.0622477	0.223053	0.604452	0.597518	256455	302461	184622	208273	232210	186249	163864	198867	196192	163565	225665	153574	188453	192281	130254	107109	111585	109472
High	P09488	2	GSTM1	Glutathione S-transferase Mu 1 OS=Homo sapiens OX=9606 GN=GSTM1 PE=1 SV=3	0.858	0.891	0.947	0.856	0.73	0.767	0.794	0.917	0.789	0.722055	0.667737	0.809737	0.877774	0.946078	0.827288	0.907908	0.814701	0.886994	0.9692	0.93205	0.958481	0.987907	0.999837	0.994908	0.99922	0.98417	0.99485	800820	770878	627423	736752	703851	647461	810744	605906	674955	736214	782072	595068	632927	728696	572391	487668	595972	632123
High	P28161	2	GSTM2	Glutathione S-transferase Mu 2 OS=Homo sapiens OX=9606 GN=GSTM2 PE=1 SV=2	0.802	1.028	0.941	1.022	0.695	0.7	0.781	1.028	0.782	0.504439	0.517929	0.923683	0.373802	0.771503	0.774005	0.971988	0.445809	0.852746	0.903324	0.913669	0.985178	0.824254	0.963399	0.994908	0.99922	0.903157	0.98806	263195	384195	296871	365985	273298	369867	434417	325206	333667	367842	349430	420938	364996	305989	286177	246207	276511	263289
High	P21266	4	GSTM3	Glutathione S-transferase Mu 3 OS=Homo sapiens OX=9606 GN=GSTM3 PE=1 SV=3	1.075	0.886	1.088	0.884	0.757	0.782	0.847	0.982	0.729	0.14991	0.623886	0.385214	0.930865	0.873828	0.750078	0.667787	0.578912	0.607664	0.514635	0.922144	0.81477	0.991581	0.983847	0.994908	0.969195	0.965809	0.952955	1.00666e+06	931481	1.05549e+06	1.15862e+06	868928	766538	988513	806620	1.02751e+06	959946	1.16142e+06	864026	849701	893433	436678	733038	786032	727790
High	P78417	5	GSTO1	Glutathione S-transferase omega-1 OS=Homo sapiens OX=9606 GN=GSTO1 PE=1 SV=2	0.941	1.057	1.02	0.961	0.755	0.782	0.889	0.872	0.814	0.722486	0.578782	0.801946	0.658436	0.898652	0.747888	0.507528	0.997306	0.999137	0.9692	0.919939	0.95439	0.934328	0.991403	0.994908	0.958362	0.998679	0.999814	6.04049e+06	5.89123e+06	5.32197e+06	6.53841e+06	5.52522e+06	5.82877e+06	6.64602e+06	6.19008e+06	6.06998e+06	5.59869e+06	6.33106e+06	5.82102e+06	4.49901e+06	6.10605e+06	4.68889e+06	4.37655e+06	4.83249e+06	4.12922e+06
High	P09211	10	GSTP1	Glutathione S-transferase P OS=Homo sapiens OX=9606 GN=GSTP1 PE=1 SV=2	0.791	0.792	0.856	0.813	0.623	0.657	0.714	0.946	0.758	0.194192	0.0774732	0.215763	0.463369	0.241243	0.524612	0.688695	0.702838	0.741265	0.601156	0.471882	0.632066	0.875087	0.691153	0.950248	0.982599	0.973517	0.978217	2.80587e+07	3.00109e+07	2.25217e+07	2.59071e+07	2.1703e+07	2.26021e+07	2.57472e+07	2.33894e+07	2.49414e+07	2.43482e+07	2.47136e+07	2.60993e+07	2.03545e+07	2.3526e+07	2.03135e+07	1.72436e+07	1.69608e+07	1.68985e+07
High	P13984	1	GTF2F2	General transcription factor IIF subunit 2 OS=Homo sapiens OX=9606 GN=GTF2F2 PE=1 SV=2	0.746	0.734	0.674	0.638	0.489	0.48	0.444	0.63	0.718	0.279458	0.131882	0.0232961	0.0725392	0.0476214	0.0177014	0.00682269	0.134454	0.557538	0.710528	0.586722	0.165536	0.379835	0.258528	0.115158	0.0560007	0.567637	0.952955	393160	382482	289183	306116	231120	303208	284797	239359	275871	244428	261352	297961	188247	247434	249090	174485	189470	185972
High	P08236	2	GUSB	Beta-glucuronidase OS=Homo sapiens OX=9606 GN=GUSB PE=1 SV=2	0.845	1.33	1.18	1.406					0.304	0.798712	0.0473405	0.168557	0.00748407					4.38967e-06	0.977997	0.34832	0.57791	0.0815971					7.98987e-05		169678	143313	326903		211234		240970	296660	200253	389132	699176	217252		398258	290691	338342
High	P46976	4	GYG1	Glycogenin-1 OS=Homo sapiens OX=9606 GN=GYG1 PE=1 SV=4	1.139	0.96	1.336	0.964	0.732	0.796	0.668	0.813	0.935	0.0364053	0.966642	0.0087059	0.533585	0.959717	0.673003	0.469787	0.747757	0.516625	0.203766	0.991684	0.0704774	0.908827	0.999837	0.987236	0.9464	0.975477	0.946944	1.6682e+06	1.27675e+06	1.64676e+06	1.98583e+06	1.35558e+06	1.23459e+06	1.35817e+06	1.55493e+06	2.11308e+06	1.16604e+06	1.36933e+06	1.46358e+06	1.06876e+06	1.44568e+06	1.00915e+06	1.00928e+06	1.17672e+06	1.29657e+06
Medium	P13807	1	GYS1	Glycogen [starch] synthase, muscle OS=Homo sapiens OX=9606 GN=GYS1 PE=1 SV=2	0.562	0.01	0.811	0.01	0.01	0.01	0.176	0.939	0.235	0.00500611	1e-17	0.283242	1e-17	1e-17	1e-17	5.8975e-13	0.730823	7.40258e-09	0.0441559	3.44853e-16	0.716327	3.05844e-16	2.14091e-16	2.22642e-16	1.24111e-11	0.975477	1.58749e-07	420303	327483	151919	286385					325782	128288	356611
High	Q71UI9	1	H2AFV	Histone H2A.V OS=Homo sapiens OX=9606 GN=H2AZ2 PE=1 SV=3	0.58	1.023	1.005	0.957	0.502	0.464	0.787	0.476	0.728	0.000217687	0.607827	0.864719	0.565689	0.0150808	0.0106503	0.944121	0.00527197	0.60405	0.00259685	0.920437	0.96633	0.916229	0.105075	0.0752538	0.99922	0.0520108	0.952955	996996	2.21396e+06	638136	1.16234e+06	759863	1.75972e+06	1.31306e+06	1.39709e+06	1.51172e+06	2.6197e+06	850267	1.29054e+06	1.56682e+06	1.3322e+06	904926	767540	615861	533514
High	O75367	1	H2AFY	Core histone macro-H2A.1 OS=Homo sapiens OX=9606 GN=MACROH2A1 PE=1 SV=4	0.562	1.009	1.147	0.689	0.508	0.506	0.662	0.922	0.89	0.0133671	0.598461	0.2324	0.212344	0.119271	0.0383068	0.443799	0.795163	0.67829	0.0986662	0.920437	0.650836	0.656259	0.463504	0.216278	0.92864	0.982919	0.96954	163806	382467	95582.2	207261		346355	283874	184189	300751	439684	187392	127612	233073	196855	160687	101423	100430
High	P84243	1	H3F3A; H3F3AP4; H3F3B	Histone H3.3 OS=Homo sapiens OX=9606 GN=H3-3A PE=1 SV=2	1.272	1.381	1.702	1.234	0.817	0.853	0.834	1.121	1.087	0.0690675	0.0475038	0.000864999	0.11029	0.58052	0.422949	0.725784	0.243562	0.176877	0.324329	0.34832	0.00968799	0.468831	0.921374	0.894661	0.987945	0.746018	0.647905	36265.9	150391	106156	134303	65726.6	145194	82772.6	71630.8	122784	274361	57589.9	64342.4	129004	95132.7		73977.8	49218.2	47011.7
High	Q16836	2	HADH	Hydroxyacyl-coenzyme A dehydrogenase, mitochondrial OS=Homo sapiens OX=9606 GN=HADH PE=1 SV=3	0.735	0.813	0.955	0.823	0.598	0.615	0.599	1.05	0.706	0.172527	0.358166	0.94373	0.701811	0.284195	0.317148	0.211019	0.389133	0.507846	0.558231	0.832661	0.985178	0.946601	0.753693	0.814439	0.688882	0.884497	0.943585	373742	586307	294461	428148	394756	437353	459664	396753	394331	581800	388419	378838	433667	455115	203521	259150	328849	218783
High	Q16775	4	HAGH	Hydroxyacylglutathione hydrolase, mitochondrial OS=Homo sapiens OX=9606 GN=HAGH PE=1 SV=2	0.794	0.798	0.832	0.84	0.716	0.804	0.754	1.08	0.815	0.243796	0.190598	0.151768	0.767481	0.842318	0.633014	0.890558	0.320576	0.995274	0.66797	0.676707	0.544976	0.966965	0.97464	0.984262	0.99922	0.833019	0.999814	1.63448e+06	1.74885e+06	1.04782e+06	1.44206e+06	1.19692e+06	1.16129e+06	1.43899e+06	1.21605e+06	1.31991e+06	1.24366e+06	1.26631e+06	1.44994e+06	1.05075e+06	1.40409e+06	1.14694e+06	1.17732e+06	1.02406e+06	1.09014e+06
High	P42357	1	HAL	Histidine ammonia-lyase OS=Homo sapiens OX=9606 GN=HAL PE=1 SV=1	0.878	1.034	1.163	0.943	1.038	1.602	0.939	1.146	1.004	0.958238	0.543057	0.232733	0.718838	0.146877	1.92966e-05	0.352289	0.205832	0.32852	0.998963	0.914072	0.650836	0.954129	0.528228	0.0002277	0.849808	0.69313	0.828533	87641.9		110406	76991.9	62695.4	90649.7	36315.4	120521	100793	192394	101928	70369	92790.8	82638.1		100371	82522	225944
High	Q96S86	14	HAPLN3	Hyaluronan and proteoglycan link protein 3 OS=Homo sapiens OX=9606 GN=HAPLN3 PE=2 SV=1	2.376	1.038	0.95	1.131	1.171	1.083	1.054	0.942	0.941	1e-17	0.681144	0.727851	0.113111	0.0232602	0.0344929	0.136194	0.717582	0.49699	2.20748e-16	0.933826	0.934521	0.473979	0.14845	0.19903	0.537838	0.975477	0.942179	8.30197e+06	8.58536e+06	1.90242e+07	1.85919e+07	2.46441e+07	8.26619e+06	8.38394e+06	8.87225e+06	7.85814e+06	8.3076e+06	7.33067e+06	8.21914e+06	1.00122e+07	9.72977e+06	1.08622e+07	9.07689e+06	9.40781e+06	7.40198e+06
High	P12081	10	HARS	Histidine--tRNA ligase, cytoplasmic OS=Homo sapiens OX=9606 GN=HARS1 PE=1 SV=2	0.864	0.889	0.916	0.863	0.648	0.696	0.745	0.867	0.804	0.639963	0.419314	0.5118	0.755257	0.337476	0.746863	0.847125	0.981704	0.9547	0.942249	0.851709	0.868855	0.965123	0.800502	0.994908	0.99922	0.998679	0.999814	5.84876e+06	5.51431e+06	4.42865e+06	5.03636e+06	4.8414e+06	5.25073e+06	5.25486e+06	5.05803e+06	5.68664e+06	5.06064e+06	4.71232e+06	4.48466e+06	3.88966e+06	4.50165e+06	3.4572e+06	3.90552e+06	3.75478e+06	3.87473e+06
High	O14929	1	HAT1	Histone acetyltransferase type B catalytic subunit OS=Homo sapiens OX=9606 GN=HAT1 PE=1 SV=1	0.853	0.871	1.087	0.932	0.663	0.61	0.732	1.026	0.843	0.730798	0.612547	0.389451	0.716013	0.571637	0.294936	0.77985	0.450172	0.871595	0.9692	0.920437	0.820044	0.953588	0.921374	0.790044	0.99922	0.906683	0.992004	612344	496572	444810	473840	497881	512946	449336	480401	672381	534672	578023	525645	494283	534490	391378	323073	414068	298107
Medium	Q9H6D7	1	HAUS4	HAUS augmin-like complex subunit 4 OS=Homo sapiens OX=9606 GN=HAUS4 PE=1 SV=1	1.166	1.091	1.001	1.629	1.01	1.028	0.978	0.752	1.029	0.0271404	0.417653	0.92428	3.34858e-05	0.143619	0.0672913	0.260762	0.498249	0.27337	0.166077	0.851649	0.985178	0.000710443	0.520538	0.331698	0.763497	0.93172	0.783109	6.78173e+06	4.93053e+06	6.12257e+06	7.41898e+06	6.87591e+06	5.46572e+06	5.29543e+06	8.01447e+06	6.399e+06	5.55062e+06	5.23719e+06	9.42173e+06	6.60047e+06	1.57426e+07	8.44251e+06	4.48517e+06	5.53302e+06	6.13905e+06
High	P69905	4	HBA2; HBA1	Hemoglobin subunit alpha OS=Homo sapiens OX=9606 GN=HBA1 PE=1 SV=2	1.31	0.996	0.98	1.167	0.845	1.176	0.848	0.803	1.043	0.0011044	0.936978	0.930622	0.0705826	0.627458	0.010182	0.664401	0.706719	0.247522	0.0109605	0.987785	0.985178	0.377601	0.925275	0.0732605	0.968454	0.973517	0.740359	5.24637e+06	6.39497e+06	9.39228e+06	7.16592e+06	6.91513e+06	5.81548e+06	6.00761e+06	5.71446e+06	6.85889e+06	5.24778e+06	5.4843e+06	9.18663e+06	5.32017e+06	6.57889e+06	7.02159e+06	4.4962e+06	4.51502e+06	7.14978e+06
High	P68871	3	HBB	Hemoglobin subunit beta OS=Homo sapiens OX=9606 GN=HBB PE=1 SV=2	1.071	0.911	0.864	1.096	0.859	0.892	0.796	0.6	0.787	0.148386	0.523165	0.247757	0.171984	0.563683	0.295993	0.896725	0.0853117	0.875042	0.514635	0.913669	0.672892	0.586138	0.921374	0.790044	0.99922	0.427051	0.992699	7.32906e+06	6.70705e+06	7.81147e+06	7.6164e+06	8.44523e+06	6.49589e+06	7.16674e+06	6.82871e+06	7.41775e+06	6.12192e+06	6.90853e+06	8.64391e+06	7.55849e+06	7.90675e+06	6.7302e+06	5.06252e+06	4.72095e+06	5.96844e+06
Medium	P51610	1	HCFC1	Host cell factor 1 OS=Homo sapiens OX=9606 GN=HCFC1 PE=1 SV=2	0.826	0.584	0.634	0.516	0.439	0.444	0.456	0.76	0.683	0.728425	0.0208932	0.0187332	0.00909341	0.0377043	0.00515041	0.0100835	0.527445	0.413626	0.9692	0.207604	0.14032	0.0943391	0.217099	0.0407884	0.0797546	0.94178	0.900695	187952	184424	153761	168713	102915	103160	122871	108821	118019	110294	134229	132328	85695.1	96116.4		71553.9	93155.4	77221.6
High	Q92769	2	HDAC2	Histone deacetylase 2 OS=Homo sapiens OX=9606 GN=HDAC2 PE=1 SV=2	0.842	1.028	0.939	0.772	0.662	0.629	0.608	0.557	0.573	0.591142	0.57143	0.824206	0.437285	0.559129	0.381777	0.23834	0.039012	0.102346	0.916355	0.919695	0.960032	0.85892	0.918203	0.855522	0.733338	0.265194	0.500644	652801	621712	524036	598991	529412	698021	603287	591819	704485	566187	604580	449200	576037	563130	469783	330620	437693	393273
High	P51858	12	HDGF	Hepatoma-derived growth factor OS=Homo sapiens OX=9606 GN=HDGF PE=1 SV=1	0.866	1.107	1.109	0.82	0.814	0.663	0.798	0.779	0.757	0.637452	0.352904	0.333842	0.499264	0.775159	0.554333	0.887325	0.6037	0.736597	0.942217	0.825084	0.762327	0.896941	0.963399	0.965008	0.99922	0.969212	0.978217	1.9049e+07	1.82072e+07	1.65177e+07	1.79464e+07	1.42731e+07	2.4101e+07	2.209e+07	1.88424e+07	2.31121e+07	2.449e+07	1.91708e+07	1.59328e+07	1.57312e+07	1.72763e+07	1.32293e+07	1.46744e+07	1.89223e+07	1.15559e+07
High	Q7Z4V5	1	HDGFRP2; HDGFL2	Hepatoma-derived growth factor-related protein 2 OS=Homo sapiens OX=9606 GN=HDGFL2 PE=1 SV=1	0.697	0.784	0.758	0.635	0.474	0.587	0.534	0.692	0.626	0.157511	0.308968	0.144063	0.0927516	0.0561479	0.207967	0.0703064	0.28663	0.222144	0.530295	0.792702	0.535509	0.433037	0.284975	0.675107	0.336813	0.808337	0.716474	308844	256211	174743	220022	198364	266189	194306	207839	237316	191181	230873	161321	164244	209097	118446	144083	148959	113242
High	Q9Y3E1	1	HDGFRP3; HDGFL3	Hepatoma-derived growth factor-related protein 3 OS=Homo sapiens OX=9606 GN=HDGFL3 PE=1 SV=1	0.825	0.838	1.049	0.01	0.807	0.67	0.645	0.814	0.867	0.754706	0.676081	0.508728	1e-17	0.664136	0.596922	0.37314	0.755536	0.769746	0.973143	0.933826	0.868855	3.05844e-16	0.942193	0.972292	0.876595	0.975477	0.982507		147409	121595	128713	109883	174645	119622	123515	150701	158647						123303	114651
High	Q9H0R4	1	HDHD2	Haloacid dehalogenase-like hydrolase domain-containing protein 2 OS=Homo sapiens OX=9606 GN=HDHD2 PE=1 SV=1	0.798	0.941	1.066	1.347	0.91	1.125	0.769	1.147	0.645	0.514145	0.916411	0.474202	0.0137427	0.292468	0.0200671	0.966117	0.204553	0.278317	0.905492	0.98532	0.865619	0.131016	0.766559	0.128342	0.99922	0.69313	0.788414	364795	227187	62504.8	276040	307355	316224	232066	278419	353167		266690		441229	340572	362579	189389	302344	367982
High	Q00341	13	HDLBP	Vigilin OS=Homo sapiens OX=9606 GN=HDLBP PE=1 SV=2	0.958	0.877	0.948	0.786	0.713	0.752	0.678	0.902	0.65	0.562434	0.40286	0.713463	0.332387	0.691708	0.916742	0.514654	0.872843	0.294993	0.912927	0.844243	0.93169	0.788478	0.947409	0.994908	0.961966	0.98417	0.797058	5.0135e+06	4.74937e+06	4.26666e+06	6.13875e+06	4.04281e+06	4.73162e+06	4.07122e+06	3.35827e+06	4.96695e+06	4.25526e+06	4.46432e+06	4.14695e+06	3.18729e+06	4.12891e+06	3.0712e+06	2.9685e+06	3.23416e+06	3.1044e+06
High	Q9NRV9	1	HEBP1	Heme-binding protein 1 OS=Homo sapiens OX=9606 GN=HEBP1 PE=1 SV=1	0.748	0.689	0.689	0.759	0.526	0.6	0.658	0.588	0.62	0.235338	0.0409454	0.0203669	0.401442	0.0889825	0.254575	0.426533	0.0692354	0.205852	0.663326	0.316888	0.151113	0.834533	0.382786	0.737915	0.918956	0.386139	0.699599	407818	497814	283520	352022	394347	265401	306372	362625	325671	208027	361222	308717		378387		222753	252156	232475
High	Q9Y5Z4	1	HEBP2	Heme-binding protein 2 OS=Homo sapiens OX=9606 GN=HEBP2 PE=1 SV=1	0.643	0.984	0.841	0.759	0.699	0.879	0.878	0.948	1.099	0.0492477	0.718089	0.408417	0.425506	0.795191	0.33432	0.544995	0.695237	0.162006	0.254536	0.946361	0.836325	0.849208	0.966012	0.826172	0.963138	0.973517	0.626673	459393	264072	230407	240124	208918	504640	394523	232778	343787		249445	358468	195165	271889	220100	269501	264127	419167
High	Q76N89	1	HECW1	E3 ubiquitin-protein ligase HECW1 OS=Homo sapiens OX=9606 GN=HECW1 PE=1 SV=3	0.956	1.102	1.08	0.839	0.75	0.774	0.79	1.193	0.969	0.609987	0.3127	0.448815	0.764379	0.929182	0.790117	0.926031	0.146574	0.415659	0.926552	0.793972	0.858959	0.966763	0.999837	0.994908	0.99922	0.594355	0.90117	1.57597e+06	1.90339e+06	1.42665e+06	1.95814e+06	1.59193e+06	1.90503e+06	2.10971e+06	1.72582e+06	1.78965e+06	1.90299e+06	1.9535e+06	1.29507e+06	1.35136e+06	1.76155e+06	1.20274e+06	1.40376e+06	1.23744e+06	1.21064e+06
High	P06865	12	HEXA	Beta-hexosaminidase subunit alpha OS=Homo sapiens OX=9606 GN=HEXA PE=1 SV=2	1.064	1.056	1.035	1.177	0.96	0.763	0.796	1.019	0.756	0.166089	0.583994	0.70714	0.0618689	0.2374	0.85057	0.900493	0.469803	0.731743	0.545621	0.919939	0.93169	0.354347	0.69064	0.994908	0.99922	0.910898	0.978217	7.74816e+06	7.91411e+06	9.20276e+06	7.4112e+06	9.08643e+06	8.48592e+06	9.23897e+06	8.77978e+06	8.52502e+06	9.77764e+06	7.13584e+06	8.72228e+06	1.17515e+07	9.16601e+06	8.19704e+06	6.91936e+06	8.30393e+06	5.53022e+06
High	P07686	12	HEXB	Beta-hexosaminidase subunit beta OS=Homo sapiens OX=9606 GN=HEXB PE=1 SV=3	1.087	1.141	1.12	1.138	1.036	0.81	0.923	1.001	0.807	0.113773	0.240167	0.295679	0.103463	0.109239	0.604604	0.396938	0.521343	0.968444	0.440752	0.736199	0.730501	0.45721	0.439757	0.972292	0.898417	0.935867	0.999814	1.32077e+07	1.76413e+07	2.17762e+07	2.34043e+07	1.9658e+07	1.45222e+07	1.71137e+07	1.94279e+07	1.55875e+07	2.39403e+07	2.66337e+07	1.31236e+07	1.9207e+07	1.43339e+07	1.30658e+07	2.19069e+07	2.08676e+07	3.07095e+07
Medium	A2PYH4	1	HFM1	Probable ATP-dependent DNA helicase HFM1 OS=Homo sapiens OX=9606 GN=HFM1 PE=1 SV=2						100	100								1e-17	1e-17								2.22642e-16	2.38081e-16
High	O14964	5	HGS	Hepatocyte growth factor-regulated tyrosine kinase substrate OS=Homo sapiens OX=9606 GN=HGS PE=1 SV=1	0.881	0.957	0.896	0.896	0.815	0.731	0.802	0.793	0.814	0.814829	0.967057	0.422581	0.888812	0.534598	0.959659	0.870228	0.663141	0.999814	0.982149	0.991684	0.84395	0.987907	0.905694	0.996052	0.99922	0.973412	0.999814	1.57103e+06	1.53587e+06	1.17827e+06	1.7188e+06	1.35571e+06	1.52266e+06	1.46667e+06	1.35456e+06	1.40022e+06	1.29027e+06	1.47011e+06	1.54944e+06	1.23821e+06	1.60396e+06	1.14437e+06	1.16308e+06	1.14687e+06	940399
High	P31937	1	HIBADH	3-hydroxyisobutyrate dehydrogenase, mitochondrial OS=Homo sapiens OX=9606 GN=HIBADH PE=1 SV=2	0.499	0.533	0.528	0.455	0.353	0.48	0.588	0.6	0.479	0.000768868	0.000746045	0.000173607	0.0005282	0.00129256	0.0181957	0.178609	0.0854829	0.01341	0.0079652	0.0129591	0.00225593	0.00894899	0.0120315	0.117327	0.636885	0.427051	0.114884		324458	111009	161776	201197		157351	190176	96449.1	181389	171233	121583	150158	147474		94890.6	138434	81659.9
High	P49773	5	HINT1	Histidine triad nucleotide-binding protein 1 OS=Homo sapiens OX=9606 GN=HINT1 PE=1 SV=2	0.672	0.935	0.613	0.708	0.662	0.637	0.567	0.572	0.671	0.0053384	0.66983	4.7101e-05	0.0886228	0.399191	0.418571	0.128335	0.0521409	0.368949	0.0465288	0.932414	0.000724062	0.425064	0.845687	0.892904	0.520631	0.322267	0.863249	6.29019e+06	5.11212e+06	3.38416e+06	4.15077e+06	4.24912e+06	6.76045e+06	5.95128e+06	4.269e+06	4.52271e+06	3.15576e+06	3.94787e+06	4.46551e+06	3.84361e+06	4.74704e+06	3.92747e+06	4.03936e+06	4.79253e+06	3.9759e+06
High	Q9BX68	1	HINT2	Histidine triad nucleotide-binding protein 2, mitochondrial OS=Homo sapiens OX=9606 GN=HINT2 PE=1 SV=1	0.565	0.755	0.605	0.658	0.613	0.534	0.537	0.596	0.755	0.00848575	0.209688	0.00386981	0.121878	0.405807	0.0754595	0.074297	0.0796577	0.724704	0.069115	0.704098	0.0362621	0.490603	0.847597	0.358319	0.35235	0.418425	0.978217	315132	307176	119794		257919	300182	218222	234931	190218	191160	127004	288653	204758	196369	196488	184228	190723	137046
High	P16401	4	HIST1H1B	Histone H1.5 OS=Homo sapiens OX=9606 GN=H1-5 PE=1 SV=3	0.763	1.403	1.453	1.227	0.767	0.666	0.816	0.591	1.194	0.135876	0.00487135	0.0011162	0.00860262	0.818421	0.573761	0.803633	0.0736392	0.0740025	0.492879	0.066803	0.0121542	0.0900408	0.967283	0.966537	0.99922	0.403867	0.411749	2.0586e+06	4.68636e+06	1.67185e+06	3.14175e+06	1.60023e+06	5.40815e+06	4.3058e+06	3.2562e+06	5.149e+06	8.02873e+06	2.78921e+06	2.98223e+06	4.28941e+06	3.37751e+06	2.23661e+06	2.09282e+06	2.33643e+06	1.52815e+06
High	P10412	4	HIST1H1E	Histone H1.4 OS=Homo sapiens OX=9606 GN=H1-4 PE=1 SV=2	0.75	1.352	1.36	0.988	0.713	0.602	0.871	0.599	0.908	0.0767709	0.0111962	0.00701895	0.525203	0.66152	0.261134	0.571171	0.0841409	0.609438	0.345669	0.129976	0.0606933	0.906632	0.940858	0.741607	0.963138	0.423047	0.952955	5.02411e+06	1.48302e+07	4.95218e+06	9.29257e+06	4.52303e+06	1.49402e+07	1.20931e+07	9.34493e+06	1.31391e+07	2.09785e+07	6.66079e+06	6.97857e+06	9.37509e+06	8.21772e+06	5.55966e+06	5.96894e+06	6.26677e+06	3.80538e+06
High	Q96QV6	1	HIST1H2AA	Histone H2A type 1-A OS=Homo sapiens OX=9606 GN=H2AC1 PE=1 SV=3	0.573	0.999	1.177	1.06	0.421	0.436	0.569	0.594	0.515	0.0022614	0.661235	0.148611	0.262202	0.00477681	0.00378449	0.134328	0.0766924	0.0332212	0.0211124	0.929516	0.542754	0.726454	0.0391965	0.0310118	0.533914	0.411672	0.234244	309361	891103	282356	411994	219665	535748	528380	513304	650237	1.31171e+06	291284	363445	852083	617102	275032	177619	180136	205294
High	P68431	1	HIST1H3F; HIST1H3C; HIST1H3D; HIST1H3G; HIST1H3H; HIST1H3B; HIST1H3A; HIST1H3E; HIST1H3I; HIST1H3J	Histone H3.1 OS=Homo sapiens OX=9606 GN=H3C1 PE=1 SV=2	0.596	0.808	0.802	0.904	0.613	0.297	0.704	1.023	0.852	0.0585946	0.55365	0.31287	0.836262	0.516333	5.4559e-07	0.640662	0.458133	0.831287	0.290138	0.914303	0.748968	0.976512	0.894177	8.04745e-06	0.966407	0.908867	0.982507		173913	68943.4	107581	30540.5	132574	93480.6	56476.8	150632	255706	78567.8		161864	80734.7	38560.4	106836	39056.4	26206.4
High	P62805	6	HIST1H4A; HIST1H4F; HIST1H4D; HIST1H4J; HIST2H4A; HIST2H4B; HIST1H4H; HIST1H4C; HIST4H4; HIST1H4E; HIST1H4I; HIST1H4B; HIST1H4K; HIST1H4L	Histone H4 OS=Homo sapiens OX=9606 GN=H4C1 PE=1 SV=2	0.614	0.894	1.06	0.773	0.59	0.677	0.911	0.628	0.833	0.000337347	0.431748	0.560495	0.277001	0.14064	0.636897	0.43536	0.131286	0.91399	0.00392519	0.861659	0.893606	0.740452	0.5135	0.984262	0.923275	0.567637	0.999814	3.4888e+07	8.67327e+07	2.7803e+07	4.0488e+07	2.33342e+07	8.47078e+07	6.13293e+07	4.81542e+07	6.54866e+07	1.16457e+08	4.12871e+07	4.6521e+07	6.19982e+07	4.76353e+07	3.43044e+07	3.10858e+07	3.25882e+07	2.7123e+07
High	Q16777	1	HIST2H2AC	Histone H2A type 2-C OS=Homo sapiens OX=9606 GN=H2AC20 PE=1 SV=4	0.559	1.299	1.587	1.328	0.891	0.879	1.177	0.733	1.622	9.49036e-06	0.0267327	6.08273e-05	0.00668294	0.437009	0.334158	0.043042	0.42389	0.00130738	0.000130327	0.238358	0.000872353	0.0738888	0.862705	0.826172	0.237661	0.89743	0.0156619	1.32384e+07	2.99282e+07	1.08861e+07	1.57091e+07	8.28044e+06	2.24556e+07	2.4591e+07	1.99368e+07	2.47499e+07	4.2981e+07	1.3995e+07	1.514e+07	2.62444e+07	2.2446e+07	1.53727e+07	1.13479e+07	1.05564e+07	8.88562e+06
High	Q16778	1	HIST2H2BE	Histone H2B type 2-E OS=Homo sapiens OX=9606 GN=H2BC21 PE=1 SV=3	0.639	1.229	1.445	1.042	0.712	0.666	1.21	0.673	0.916	0.000472209	0.0818579	0.00131179	0.30163	0.721396	0.571627	0.0309644	0.232196	0.580115	0.00504687	0.477018	0.0135917	0.750094	0.948746	0.966537	0.187136	0.724389	0.952955	2.95988e+06	6.44303e+06	2.36379e+06	3.99868e+06	1.94662e+06	5.80594e+06	5.80508e+06	4.964e+06	6.29241e+06	9.8572e+06	4038860	4.95168e+06	4.44315e+06	4.17821e+06	3.03389e+06	3.18586e+06	3.08692e+06	2.24408e+06
High	Q5QNW6	1	HIST2H2BF	Histone H2B type 2-F OS=Homo sapiens OX=9606 GN=H2BC18 PE=1 SV=3	0.62	1.183	1.351	0.969	0.659	0.606	1.166	0.63	0.914	0.000471888	0.142386	0.00821024	0.618523	0.386246	0.279264	0.0478962	0.134238	0.588946	0.00504687	0.592179	0.0675192	0.922375	0.836403	0.765462	0.252363	0.567637	0.952955	5.12427e+06	1.29884e+07	4.07674e+06	7.15603e+06	3.57165e+06	1.08858e+07	1.07786e+07	8.56366e+06	1.0501e+07	1.78681e+07	6.79986e+06	8.15765e+06	8.36386e+06	7.46635e+06	5.38261e+06	5.47173e+06	5.2881e+06	3.71466e+06
High	P19367	8	HK1	Hexokinase-1 OS=Homo sapiens OX=9606 GN=HK1 PE=1 SV=3	1.169	0.955	1.112	0.927	0.694	0.683	0.665	0.721	0.706	0.0161152	0.984415	0.315818	0.653916	0.683058	0.671045	0.454769	0.382584	0.506539	0.113436	0.997597	0.748968	0.931623	0.947409	0.987236	0.931922	0.876397	0.943585	2.70058e+06	2.38812e+06	3.02755e+06	3.39847e+06	2.63344e+06	2.46373e+06	2.80668e+06	2.05079e+06	2.83845e+06	2.10633e+06	3.05353e+06	2.80855e+06	2.06117e+06	2.28704e+06	1.62288e+06	1.43572e+06	2.1229e+06	1.53348e+06
High	P04439	4	HLA-A	HLA class I histocompatibility antigen, A alpha chain OS=Homo sapiens OX=9606 GN=HLA-A PE=1 SV=2	0.886	1.002	0.842	0.958	0.941	0.985	0.944	1.129	1.014	0.842887	0.878488	0.169975	0.674289	0.281882	0.110718	0.340316	0.230413	0.304506	0.987998	0.983846	0.581076	0.936292	0.749664	0.46247	0.842378	0.724389	0.805157	5.44015e+06	5.29456e+06	4.0921e+06	4.58119e+06	5.50152e+06	4.8564e+06	5.47072e+06	5.37174e+06	4.91297e+06	4.62398e+06	4.24092e+06	5.01792e+06	4.82443e+06	5.29714e+06	5.48504e+06	4.96791e+06	4.72489e+06	5.10995e+06
High	P01889	3	HLA-B	HLA class I histocompatibility antigen, B alpha chain OS=Homo sapiens OX=9606 GN=HLA-B PE=1 SV=3	1.111	1.213	0.996	0.998	1.108	1.055	1.17	1.957	1.444	0.0977164	0.057836	0.872751	0.362707	0.0111934	0.0488114	0.0459166	0.000185347	0.0074866	0.404358	0.390852	0.966563	0.819743	0.0803674	0.262334	0.248794	0.00263755	0.0689354	948559	888985	906818	915263	1.28786e+06	1.1562e+06	1.03968e+06	993968	994913	1.00016e+06	835723	822838	909693	879107	736712	1.10725e+06	1.20552e+06	838828
High	P10321	5	HLA-C	HLA class I histocompatibility antigen, C alpha chain OS=Homo sapiens OX=9606 GN=HLA-C PE=1 SV=3	1.504	0.966	0.838	0.985	0.84	0.842	0.685	1.181	1.111	6.43488e-06	0.867027	0.155354	0.537598	0.650223	0.466697	0.547893	0.15946	0.146707	9.44049e-05	0.983846	0.551314	0.910168	0.935987	0.915256	0.963138	0.606827	0.593341	1.91307e+07	9.90119e+06	1.45578e+07	1.69953e+07	1.76508e+07	1.07946e+07	1.15951e+07	9.11589e+06	1.09566e+07	9.34047e+06	8.3399e+06	1.02042e+07	1.18354e+07	1.0143e+07	1.45021e+07	1.36542e+07	1.03665e+07	1.19808e+07
High	P08397	1	HMBS	Porphobilinogen deaminase OS=Homo sapiens OX=9606 GN=HMBS PE=1 SV=2
High	Q96RW7	23	HMCN1	Hemicentin-1 OS=Homo sapiens OX=9606 GN=HMCN1 PE=1 SV=2	0.959	1.039	0.91	1.04	0.971	0.921	0.961	0.792	0.996	0.551496	0.604722	0.474738	0.245364	0.113541	0.221676	0.296992	0.658457	0.347137	0.912927	0.920437	0.865619	0.700564	0.450908	0.695686	0.802526	0.973412	0.846593	3.74551e+06	3.95311e+06	3.50194e+06	3.37658e+06	4.58166e+06	3.79661e+06	3.78162e+06	8.47721e+06	3.61293e+06	3.69142e+06	2.62688e+06	3.07281e+06	4.11332e+06	3.93875e+06	3.55641e+06	7.48474e+06	3.1761e+06	3.18985e+06
Medium	P17096	1	HMGA1	High mobility group protein HMG-I/HMG-Y OS=Homo sapiens OX=9606 GN=HMGA1 PE=1 SV=3	0.797	1.092	1.6	0.621	0.728	1.009	1.623	0.801	1.332	0.592922	0.343722	0.00135174	0.0918726	0.998603	0.0841281	0.000341263	0.696168	0.0217122	0.916355	0.820211	0.0139442	0.43264	0.999837	0.388537	0.00370672	0.973517	0.170502	118540	222580	173774	126894	96399.9	193645	162475	165444	320767	242325	210484	77994.7	130613	116447	93902.6	134192	148898	127427
High	P09429	6	HMGB1	High mobility group protein B1 OS=Homo sapiens OX=9606 GN=HMGB1 PE=1 SV=3	0.821	1.011	1.047	0.789	0.662	0.718	0.727	0.677	0.767	0.33699	0.843055	0.636396	0.348031	0.397106	0.883644	0.7553	0.244013	0.78158	0.773539	0.983846	0.9147	0.806048	0.845555	0.994908	0.999042	0.746018	0.982507	1.27761e+07	1.38078e+07	1.07729e+07	1.18702e+07	8.89176e+06	1.36595e+07	1.43332e+07	1.22901e+07	1.73053e+07	1.34648e+07	1.24782e+07	9.12963e+06	1.04998e+07	1.30684e+07	8.54126e+06	8.29906e+06	9.84929e+06	8.60421e+06
High	P26583	4	HMGB2	High mobility group protein B2 OS=Homo sapiens OX=9606 GN=HMGB2 PE=1 SV=2	0.742	1.004	1.03	0.757	0.68	0.653	0.708	0.539	0.576	0.0600595	0.888474	0.733307	0.216509	0.486815	0.50149	0.65846	0.0265216	0.106412	0.293696	0.983846	0.935967	0.663548	0.882463	0.934389	0.968194	0.200918	0.51144	5.63094e+06	6.59747e+06	4.69228e+06	5.87321e+06	3.85706e+06	6.55711e+06	6.65155e+06	5.92883e+06	7.30088e+06	6.56552e+06	5.62604e+06	3.68728e+06	4.83169e+06	5.25081e+06	3.93761e+06	4.23175e+06	4.84144e+06	1.57401e+07
High	O15347	2	HMGB3	High mobility group protein B3 OS=Homo sapiens OX=9606 GN=HMGB3 PE=1 SV=4	0.742	0.923	0.899	0.668	0.608	0.568	0.645	0.592	0.642	0.0752948	0.807638	0.430051	0.0575667	0.204666	0.150408	0.370081	0.073962	0.268004	0.342412	0.974452	0.852851	0.342623	0.643509	0.569765	0.874029	0.403867	0.776637	1.91989e+06	2.81437e+06	1.66905e+06	1.87466e+06	1.23019e+06	1.8734e+06	2.33476e+06	1.72567e+06	2.18291e+06	2.0414e+06	1825106	1.06901e+06	1.25018e+06	1.50441e+06	1.18276e+06	1.3806e+06	1.47219e+06	1.24893e+06
High	Q01581	3	HMGCS1	Hydroxymethylglutaryl-CoA synthase, cytoplasmic OS=Homo sapiens OX=9606 GN=HMGCS1 PE=1 SV=2	0.926	0.989	1.104	1.016	1.047	0.91	1.224	0.907	0.756	0.815869	0.779634	0.324061	0.310168	0.029092	0.24607	0.0267402	0.85421	0.732794	0.982203	0.965081	0.752411	0.7593	0.177032	0.726816	0.169883	0.98417	0.978217	941880	825367	756826	883257	748873	724129	886279	746387	926245	832937	807260	832313	794107	850883	889090	750260	985963	706031
High	P05114	2	HMGN1	Non-histone chromosomal protein HMG-14 OS=Homo sapiens OX=9606 GN=HMGN1 PE=1 SV=3	0.702	1.003	0.989	0.735	0.804	0.778	0.981	1.165	1.089	0.017953	0.799583	0.991146	0.155081	0.608406	0.771055	0.253873	0.179103	0.174812	0.120473	0.97396	0.998158	0.562737	0.921374	0.994908	0.759365	0.647972	0.644362	3.38399e+06	3.1125e+06	2.10748e+06	2.62215e+06	2.09719e+06	4.25695e+06	2.8865e+06	2.92538e+06	3.56873e+06	3.13075e+06	2.60843e+06	2.72994e+06	2.33581e+06	2.42383e+06	2.10143e+06	2.86959e+06	2.60872e+06	1.85769e+06
High	Q9UK76	2	HN1; JPT1	Jupiter microtubule associated homolog 1 OS=Homo sapiens OX=9606 GN=JPT1 PE=1 SV=3	0.957	1.385	1.052	0.622	1.293	0.794	0.776	0.596	1.088	0.591746	0.00900781	0.543323	0.0488701	0.00320945	0.682973	0.995523	0.0794412	0.176082	0.916355	0.11418	0.883169	0.312742	0.0275849	0.987236	0.999298	0.418224	0.647905	709681	335002	526055	491507	370025	1.18621e+06	778309	334506	760724	364189	400365	520001	260957	322589	149743	652221	910953	525184
High	Q9H910	3	HN1L; JPT2	Jupiter microtubule associated homolog 2 OS=Homo sapiens OX=9606 GN=JPT2 PE=1 SV=1	0.843	1.322	1.114	0.814	1.175	0.696	0.498	0.802	0.986	0.669402	0.0211951	0.295072	0.643549	0.0100295	0.749396	0.0319602	0.700355	0.370962	0.95424	0.209715	0.730501	0.926937	0.0732915	0.994908	0.19266	0.973517	0.863249	1.11835e+06	427633	338606	507115	363371	932957	613943	368484	626111	473195	518001	493383	301203	374516	219689	553970	783899	277041
High	Q13151	2	HNRNPA0	Heterogeneous nuclear ribonucleoprotein A0 OS=Homo sapiens OX=9606 GN=HNRNPA0 PE=1 SV=1	0.835	0.618	0.785	0.632	0.534	0.496	0.39	0.745	0.649	0.57198	0.00227816	0.0813939	0.0457268	0.0626617	0.0284792	0.000876417	0.468791	0.289911	0.912927	0.0335992	0.387708	0.304199	0.304323	0.173224	0.00898137	0.910439	0.796724	763902	868134	440966	770705	681601	727613	683820	489476	895762	474430	702944	573221	382319	525956	381562	697432	720031	528613
High	P09651	9	HNRNPA1	Heterogeneous nuclear ribonucleoprotein A1 OS=Homo sapiens OX=9606 GN=HNRNPA1 PE=1 SV=5	0.741	0.816	0.855	0.727	0.705	0.778	0.757	1.104	0.945	0.0601815	0.126518	0.211333	0.129823	0.617219	0.76768	0.905714	0.273129	0.484773	0.293696	0.580265	0.627847	0.508707	0.921374	0.994908	0.99922	0.791908	0.940298	7.12578e+07	7.20036e+07	4.91203e+07	6.9799e+07	4.84823e+07	5.79706e+07	5.89266e+07	5.57235e+07	6.60931e+07	5.31226e+07	6.9198e+07	5.35004e+07	3.68827e+07	5.69621e+07	4.15652e+07	5.33342e+07	5.59245e+07	4.78732e+07
High	P22626	16	HNRNPA2B1	Heterogeneous nuclear ribonucleoproteins A2/B1 OS=Homo sapiens OX=9606 GN=HNRNPA2B1 PE=1 SV=2	0.812	0.855	0.916	0.772	0.778	0.83	0.733	1.076	0.998	0.290409	0.251246	0.508452	0.274829	0.973352	0.516711	0.78382	0.329897	0.342425	0.728632	0.750644	0.868855	0.737995	0.999837	0.948241	0.99922	0.840307	0.840233	1.86099e+08	1.64119e+08	1.24499e+08	1.65095e+08	1.29875e+08	1.463e+08	1.50125e+08	1.32635e+08	1.70808e+08	1.25259e+08	1.63328e+08	1.52672e+08	1.04015e+08	1.39602e+08	1.09689e+08	1.34184e+08	1.40439e+08	1.19909e+08
High	P51991	8	HNRNPA3	Heterogeneous nuclear ribonucleoprotein A3 OS=Homo sapiens OX=9606 GN=HNRNPA3 PE=1 SV=2	0.82	0.861	0.917	0.687	0.786	0.732	0.801	1.047	0.915	0.330444	0.273297	0.512137	0.0551533	0.925347	0.969229	0.874785	0.395137	0.583763	0.769365	0.762953	0.868855	0.337854	0.999837	0.996052	0.99922	0.885281	0.952955	9.31349e+06	1.02676e+07	7.51008e+06	1.10798e+07	7.69158e+06	9.28659e+06	8.66239e+06	7.66405e+06	9.58335e+06	7.94379e+06	1.00203e+07	6.95541e+06	5.40943e+06	7.71776e+06	5.97502e+06	7.73399e+06	9.44358e+06	5.88477e+06
High	Q99729	4	HNRNPAB	Heterogeneous nuclear ribonucleoprotein A/B OS=Homo sapiens OX=9606 GN=HNRNPAB PE=1 SV=2	0.87	0.895	0.914	0.781	0.777	0.76	0.697	1.076	0.897	0.699521	0.522544	0.495371	0.310806	0.828279	0.867403	0.606802	0.330325	0.650209	0.964921	0.913669	0.867479	0.760071	0.971806	0.994908	0.966407	0.840307	0.968328	3.76861e+06	4.23971e+06	2.96253e+06	4.43719e+06	3.34229e+06	2.97229e+06	3.54824e+06	3.26446e+06	3.63218e+06	3.50245e+06	3.62649e+06	2.87704e+06	2.68478e+06	3.51486e+06	2.72759e+06	3.2213e+06	3.12105e+06	1.84326e+06
High	P07910	8	HNRNPC	Heterogeneous nuclear ribonucleoproteins C1/C2 OS=Homo sapiens OX=9606 GN=HNRNPC PE=1 SV=4	0.803	0.79	0.859	0.709	0.604	0.661	0.608	0.685	0.68	0.248188	0.0743883	0.227914	0.0904595	0.178297	0.544956	0.238638	0.266471	0.401805	0.674593	0.461271	0.645069	0.428636	0.598985	0.961554	0.733338	0.78027	0.885857	1.53761e+07	1.39793e+07	1.23593e+07	1.35723e+07	1.09304e+07	1.21256e+07	1.24877e+07	1.07765e+07	1.42516e+07	1.22145e+07	1.20346e+07	8.74465e+06	7.90906e+06	8.64424e+06	8.557e+06	8.58051e+06	9.14704e+06	9.19085e+06
High	Q14103	6	HNRNPD	Heterogeneous nuclear ribonucleoprotein D0 OS=Homo sapiens OX=9606 GN=HNRNPD PE=1 SV=1	0.848	0.83	0.865	0.718	0.7	0.668	0.605	0.756	0.728	0.50884	0.166784	0.252592	0.108448	0.588543	0.582795	0.228746	0.512277	0.601284	0.90373	0.63036	0.678193	0.468232	0.921374	0.968588	0.720753	0.934517	0.952955	1.47629e+07	1.82602e+07	1.29239e+07	1.65005e+07	1.33734e+07	1.32407e+07	1.50009e+07	1.40145e+07	1.44835e+07	1.31041e+07	1.58302e+07	1.13946e+07	1.10171e+07	1.33947e+07	1.09948e+07	1.05994e+07	1.2056e+07	9.15171e+06
High	O14979	5	HNRNPDL; HNRPDL	Heterogeneous nuclear ribonucleoprotein D-like OS=Homo sapiens OX=9606 GN=HNRNPDL PE=1 SV=3	0.836	0.745	0.81	0.606	0.664	0.6	0.518	0.752	0.703	0.425775	0.0237398	0.0885984	0.0052004	0.408177	0.256926	0.0500898	0.497728	0.494771	0.857822	0.23004	0.402225	0.0649944	0.847597	0.739445	0.262359	0.93172	0.940298	8.8752e+06	9.91801e+06	6.49586e+06	8.79744e+06	6.95988e+06	6.74436e+06	6.18641e+06	6.28815e+06	7.30661e+06	5.98635e+06	7.89574e+06	5.31533e+06	5.25459e+06	7.12399e+06	5.38729e+06	6.01677e+06	7.0335e+06	4.7205e+06
High	P52597	5	HNRNPF	Heterogeneous nuclear ribonucleoprotein F OS=Homo sapiens OX=9606 GN=HNRNPF PE=1 SV=3	1.087	1.094	1.146	0.935	0.916	1.009	0.897	1.598	1.062	0.114102	0.405897	0.213161	0.801605	0.352752	0.0844679	0.479849	0.00505916	0.21433	0.440752	0.846823	0.629844	0.972178	0.808891	0.388585	0.950254	0.0507645	0.708799	7.75282e+06	5.52868e+06	7.97998e+06	8.98137e+06	4.99326e+06	5.37365e+06	5.93268e+06	5.32934e+06	6.83132e+06	4.43539e+06	8.74639e+06	6.2207e+06	4.61434e+06	5.67818e+06	6.22725e+06	5.26342e+06	5.4962e+06	4.75532e+06
High	P31943	9	HNRNPH1	Heterogeneous nuclear ribonucleoprotein H OS=Homo sapiens OX=9606 GN=HNRNPH1 PE=1 SV=4	1.052	0.816	0.878	0.696	0.717	0.755	0.699	1.005	0.772	0.198847	0.126783	0.309111	0.0680481	0.681127	0.898766	0.614121	0.508307	0.804202	0.607413	0.580265	0.742623	0.370957	0.947409	0.994908	0.966407	0.932509	0.982507	6.41522e+06	6.4939e+06	6.31156e+06	8.29707e+06	5.82326e+06	4.83527e+06	6.15409e+06	4.83571e+06	6.07357e+06	4.63006e+06	7.49312e+06	4.889e+06	3.35557e+06	5.18589e+06	3.80196e+06	4.56983e+06	5.20498e+06	4.32937e+06
High	P31942	4	HNRNPH3	Heterogeneous nuclear ribonucleoprotein H3 OS=Homo sapiens OX=9606 GN=HNRNPH3 PE=1 SV=2	1	0.902	0.988	0.771	0.671	0.69	0.601	0.776	0.763	0.339485	0.657223	0.988892	0.317995	0.510614	0.713844	0.217778	0.591913	0.761855	0.774746	0.929516	0.996683	0.771099	0.89347	0.992371	0.700729	0.965809	0.982507	3.13899e+06	2.57969e+06	2.48109e+06	3.59126e+06	2.94682e+06	2.33332e+06	2.60998e+06	2.23298e+06	2.96058e+06	1.94619e+06	3.26414e+06	2.27103e+06	2.44831e+06	2.37033e+06	1.84847e+06	1.81774e+06	2.22888e+06	1.67007e+06
High	P61978	17	HNRNPK	Heterogeneous nuclear ribonucleoprotein K OS=Homo sapiens OX=9606 GN=HNRNPK PE=1 SV=1	0.92	0.869	0.942	0.76	0.678	0.758	0.752	0.917	0.764	0.941545	0.310885	0.672934	0.227373	0.477535	0.882486	0.882962	0.814524	0.768995	0.998963	0.79328	0.925752	0.674386	0.881386	0.994908	0.99922	0.98417	0.982507	6.86379e+07	6.7928e+07	5.95758e+07	7.67787e+07	5.65606e+07	5.65117e+07	6.48879e+07	5.63111e+07	6.40759e+07	5.25511e+07	7.02512e+07	5.25274e+07	4.32847e+07	5.9559e+07	4.05343e+07	4.58145e+07	4.89269e+07	4.42784e+07
High	P14866	16	HNRNPL	Heterogeneous nuclear ribonucleoprotein L OS=Homo sapiens OX=9606 GN=HNRNPL PE=1 SV=2	0.937	0.942	0.981	0.823	0.704	0.766	0.791	1.057	0.816	0.812024	0.710105	0.939965	0.519577	0.610469	0.835288	0.923128	0.371493	0.988593	0.980573	0.946361	0.985178	0.904364	0.921374	0.994908	0.99922	0.871011	0.999814	1.1964e+07	1.31375e+07	1.13012e+07	1.35671e+07	1.01138e+07	1.1012e+07	1.3103e+07	1.16424e+07	1.19526e+07	1.12132e+07	1.34595e+07	1.01505e+07	7.60488e+06	1.10761e+07	7.96871e+06	8.47317e+06	9.38609e+06	8.36626e+06
High	P52272	2	HNRNPM	Heterogeneous nuclear ribonucleoprotein M OS=Homo sapiens OX=9606 GN=HNRNPM PE=1 SV=3	1.022	0.811	0.836	0.9	0.772	0.708	0.6	0.758	0.854	0.306487	0.114568	0.150421	0.984298	0.994724	0.821207	0.214299	0.520606	0.822131	0.744815	0.560232	0.543565	0.997788	0.999837	0.994908	0.695733	0.935867	0.982507	7.55575e+06	6.63657e+06	7.67322e+06	7.54444e+06	9.93411e+06	7.58432e+06	6.37228e+06	5.89457e+06	6.28614e+06	6.37552e+06	3.41498e+06	7.88674e+06	8.33309e+06	7.10083e+06	6.27126e+06	6.37824e+06	5.6242e+06	5.24135e+06
[truncated: 1,200 more rows]
[truncated: 130 more columns]

## Sheet: Suppl_Table 2_pRMG_Secretome
Protein FDR Confidence: Combined	Accession	# Unique Peptides	Gene Symbol	Description	Abundance Ratio: (IFNy) / (ctrl)	Abundance Ratio: (IL-10) / (ctrl)	Abundance Ratio: (IL-4) / (ctrl)	Abundance Ratio: (IL-6) / (ctrl)	Abundance Ratio: (TGFb1) / (ctrl)	Abundance Ratio: (TGFb2) / (ctrl)	Abundance Ratio: (TGFb3) / (ctrl)	Abundance Ratio: (TNFa) / (ctrl)	Abundance Ratio: (VEGF) / (ctrl)	Abundance Ratio P-Value: (IFNy) / (ctrl)	Abundance Ratio P-Value: (IL-10) / (ctrl)	Abundance Ratio P-Value: (IL-4) / (ctrl)	Abundance Ratio P-Value: (IL-6) / (ctrl)	Abundance Ratio P-Value: (TGFb1) / (ctrl)	Abundance Ratio P-Value: (TGFb2) / (ctrl)	Abundance Ratio P-Value: (TGFb3) / (ctrl)	Abundance Ratio P-Value: (TNFa) / (ctrl)	Abundance Ratio P-Value: (VEGF) / (ctrl)	Abundance Ratio Adj. P-Value: (IFNy) / (ctrl)	Abundance Ratio Adj. P-Value: (IL-10) / (ctrl)	Abundance Ratio Adj. P-Value: (IL-4) / (ctrl)	Abundance Ratio Adj. P-Value: (IL-6) / (ctrl)	Abundance Ratio Adj. P-Value: (TGFb1) / (ctrl)	Abundance Ratio Adj. P-Value: (TGFb2) / (ctrl)	Abundance Ratio Adj. P-Value: (TGFb3) / (ctrl)	Abundance Ratio Adj. P-Value: (TNFa) / (ctrl)	Abundance Ratio Adj. P-Value: (VEGF) / (ctrl)	Abundances (Normalized): F1: Sample, ctrl	Abundances (Normalized): F2: Sample, ctrl	Abundances (Normalized): F3: Sample, ctrl	Abundances (Normalized): F4: Sample, IFNy	Abundances (Normalized): F5: Sample, IFNy	Abundances (Normalized): F6: Sample, IFNy	Abundances (Normalized): F7: Sample, IL-10	Abundances (Normalized): F8: Sample, IL-10	Abundances (Normalized): F9: Sample, IL-10	Abundances (Normalized): F10: Sample, IL-4	Abundances (Normalized): F11: Sample, IL-4	Abundances (Normalized): F12: Sample, IL-4	Abundances (Normalized): F13: Sample, IL-6	Abundances (Normalized): F14: Sample, IL-6	Abundances (Normalized): F15: Sample, IL-6	Abundances (Normalized): F16: Sample, TGFb1	Abundances (Normalized): F17: Sample, TGFb1	Abundances (Normalized): F18: Sample, TGFb1
[truncated: 3,092 more rows]
[truncated: 124 more columns]

[truncated: 3 more sheets: Suppl_Table 3_MIO-M1_Lysate, Suppl_Table 4_pRMG_Lysate, Suppl_Table 5_IPA_Pathways]
